# Supplementary material for: Pre-exposure prophylaxis (PrEP) uptake and service delivery adaptations during the first wave of the COVID-19 pandemic in 21 PEPFAR-funded countries
Source: PLoS One. 2022 Apr 5;17(4):e0266280. doi: 10.1371/journal.pone.0266280 (PMC8982838; doi:10.1371/journal.pone.0266280)
Supplement: S2 File — (XLSX) [file pone.0266280.s003.xlsx]

## Sheet: Sheet1
WHO_REGION	COUNTRY_NAME	COUNTRY_CODE	ISO_YEAR	ISO_WEEK	ISO_START_DATE	SEX	AGEGROUP	AGEGROUP_NUM	DAILY_CASES	DAILY_CASES_DEATHS	DETAILED_CASES	DETAILED_CASES_DEATHS	DETAILED_CASES_CONFIRMED	DETAILED_CASES_DEATHS_CONFIRMED	DETAILED_CASES_PROBABLE	DETAILED_CASES_DEATHS_PROBABLE	DETAILED_CASES_HOSPITALISED	DETAILED_CASES_HW	DETAILED_CASES_DEATHS_HW	DETAILED_CASES_DISCHARGED	PERSONS_TESTED	PERSONS_TESTED_PCR	DAILY_DS
AFR	Democratic Republic of the Congo	COD	2021	22	44347	Unknown	Unknown	999
AFR	Lesotho	LSO	2021	10	44263	All	All	0	7	2	7	2	7	2							898		DAILY
AFR	Lesotho	LSO	2021	10	44263	Male	Unknown	999
AFR	Lesotho	LSO	2021	10	44263	Unknown	Unknown	999
AFR	Lesotho	LSO	2021	13	44284	All	Unknown	999
AFR	Lesotho	LSO	2021	13	44284	Unknown	All	0
AFR	Lesotho	LSO	2021	13	44284	All	All	0	21	0	21		21								2853		DAILY
AFR	Lesotho	LSO	2021	13	44284	Unknown	Unknown	999
AFR	Lesotho	LSO	2021	20	44333	All	All	0	16	0	32	6	32	6							4188		DAILY
AFR	Lesotho	LSO	2021	20	44333	All	Unknown	999
AFR	Lesotho	LSO	2021	20	44333	Unknown	Unknown	999
AFR	Lesotho	LSO	2021	20	44333	Unknown	All	0
AFR	Lesotho	LSO	2021	23	44354	All	All	0	22	0	82		82								5424		DAILY
AFR	Kenya	KEN	2020	2	43836	All	All	0	0	0													DAILY
AFR	Kenya	KEN	2020	5	43857	All	All	0	0	0													DAILY
AFR	Kenya	KEN	2020	12	43906	All	44325	20			1	1	1	1	0	0
AFR	Kenya	KEN	2020	12	43906	All	Unknown	999
AFR	Kenya	KEN	2020	12	43906	Female	Unknown	999
AFR	Kenya	KEN	2020	12	43906	Unknown	All	0
AFR	Kenya	KEN	2020	12	43906	All	All	0	3	0	12	1	12	1		0		3			21		DAILY
AFR	Kenya	KEN	2020	12	43906	Male	All	0			3
AFR	Kenya	KEN	2020	12	43906	Female	All	0			1
AFR	Kenya	KEN	2020	12	43906	Male	Unknown	999
AFR	Kenya	KEN	2020	12	43906	Unknown	Unknown	999
AFR	Kenya	KEN	2020	12	43906	Male	44325	20			1	1	1	1	0	0
AFR	Kenya	KEN	2020	15	43927	All	All	0	69	3	55	1	55	1				4			5323		DAILY
AFR	Kenya	KEN	2020	15	43927	Male	All	0			5	0
AFR	Kenya	KEN	2020	15	43927	All	Unknown	999
AFR	Kenya	KEN	2020	15	43927	Female	Unknown	999
AFR	Botswana	BWA	2020	2	43836	All	All	0	0	0													DAILY
AFR	Botswana	BWA	2020	5	43857	All	All	0	0	0													DAILY
AFR	Botswana	BWA	2020	12	43906	All	All	0	0	0											25		DAILY
AFR	Botswana	BWA	2020	15	43927	All	35-39	82			1	0	1	0	0	0		1
AFR	Botswana	BWA	2020	15	43927	Female	All	0			2
AFR	Botswana	BWA	2020	15	43927	Female	Unknown	999
AFR	Botswana	BWA	2020	15	43927	Unknown	All	0
AFR	Botswana	BWA	2020	15	43927	All	25-29	72			1	0	1	0	0	0		0
AFR	Botswana	BWA	2020	15	43927	Male	Unknown	999
AFR	Botswana	BWA	2020	15	43927	Unknown	Unknown	999
AFR	Botswana	BWA	2020	15	43927	All	All	0	9	0	7		7					1			2305		DAILY
AFR	Botswana	BWA	2020	15	43927	All	Unknown	999
AFR	Botswana	BWA	2020	15	43927	Male	25-29	72			1	0	1	0	0	0		0
AFR	Botswana	BWA	2020	15	43927	Male	35-39	82			1	0	1	0	0	0		1
AFR	Botswana	BWA	2020	15	43927	Male	All	0			5
AFR	Botswana	BWA	2020	18	43948	All	30-34	78			1	0	1	0	0	0		0
AFR	Botswana	BWA	2020	18	43948	Female	All	0			0
AFR	Botswana	BWA	2020	18	43948	Female	Unknown	999
AFR	Botswana	BWA	2020	18	43948	Male	30-34	78			1	0	1	0	0	0		0
AFR	Botswana	BWA	2020	18	43948	Unknown	All	0
AFR	Botswana	BWA	2020	18	43948	Male	Unknown	999
AFR	Botswana	BWA	2020	18	43948	Unknown	Unknown	999
AFR	Botswana	BWA	2020	18	43948	All	All	0	1	0	1		1										DAILY
AFR	Botswana	BWA	2020	18	43948	All	Unknown	999
AFR	Botswana	BWA	2020	18	43948	Male	All	0			1
AFR	Botswana	BWA	2020	21	43969	Female	All	0
AFR	Botswana	BWA	2020	21	43969	Female	Unknown	999
AFR	Botswana	BWA	2020	21	43969	Unknown	All	0
AFR	Botswana	BWA	2020	21	43969	Male	Unknown	999
AFR	Botswana	BWA	2020	21	43969	Unknown	Unknown	999
AFR	Botswana	BWA	2020	21	43969	All	All	0	4	0	10		10								1799		DAILY
AFR	Botswana	BWA	2020	21	43969	All	Unknown	999
AFR	Botswana	BWA	2020	21	43969	Male	All	0
AFR	Botswana	BWA	2020	25	43997	All	All	0	29	0	10		10								7118		DAILY
AFR	Botswana	BWA	2020	25	43997	All	Unknown	999
AFR	Botswana	BWA	2020	25	43997	Unknown	All	0
AFR	Botswana	BWA	2020	25	43997	Male	Unknown	999
AFR	Botswana	BWA	2020	25	43997	Unknown	Unknown	999
AFR	Botswana	BWA	2020	25	43997	Male	All	0
AFR	Botswana	BWA	2020	25	43997	Female	All	0
AFR	Botswana	BWA	2020	25	43997	Female	Unknown	999
AFR	Botswana	BWA	2020	28	44018	All	All	0	39	0	124		124								9089		DAILY
AFR	Botswana	BWA	2020	28	44018	All	Unknown	999
AFR	Botswana	BWA	2020	28	44018	Unknown	All	0
AFR	Botswana	BWA	2020	28	44018	Male	Unknown	999
AFR	Botswana	BWA	2020	28	44018	Unknown	Unknown	999
AFR	Botswana	BWA	2020	28	44018	Male	All	0
AFR	Botswana	BWA	2020	28	44018	Female	All	0
AFR	Botswana	BWA	2020	28	44018	Female	Unknown	999
AFR	Botswana	BWA	2020	31	44039	All	All	0	118	1	208	1	208	1							6127		DAILY
AFR	Botswana	BWA	2020	31	44039	All	Unknown	999
AFR	Botswana	BWA	2020	31	44039	Unknown	All	0
AFR	Botswana	BWA	2020	31	44039	Male	Unknown	999
AFR	Botswana	BWA	2020	31	44039	Unknown	Unknown	999
AFR	Botswana	BWA	2020	31	44039	Male	All	0
AFR	Botswana	BWA	2020	31	44039	Female	All	0
AFR	Botswana	BWA	2020	31	44039	Female	Unknown	999
AFR	Botswana	BWA	2020	34	44060	All	Unknown	999
AFR	Botswana	BWA	2020	34	44060	Unknown	All	0
AFR	Botswana	BWA	2020	34	44060	Unknown	Unknown	999
AFR	Botswana	BWA	2020	34	44060	All	All	0	94	0	94		94								6140		DAILY
AFR	Botswana	BWA	2020	34	44060	Male	All	0
AFR	Botswana	BWA	2020	34	44060	Female	All	0
AFR	Botswana	BWA	2020	34	44060	Female	Unknown	999
AFR	Botswana	BWA	2020	34	44060	Male	Unknown	999
AFR	Botswana	BWA	2020	41	44109	Unknown	All	0
AFR	Botswana	BWA	2020	41	44109	Unknown	Unknown	999
AFR	Botswana	BWA	2020	41	44109	All	Unknown	999
AFR	Botswana	BWA	2020	41	44109	Female	Unknown	999
AFR	Botswana	BWA	2020	41	44109	Male	Unknown	999
AFR	Botswana	BWA	2020	41	44109	All	All	0	47	2	1867	4	1867	4							40616		DAILY
AFR	Botswana	BWA	2020	41	44109	Female	All	0
AFR	Botswana	BWA	2020	41	44109	Male	All	0
AFR	Botswana	BWA	2020	44	44130	All	Unknown	999
AFR	Botswana	BWA	2020	44	44130	Female	Unknown	999
AFR	Botswana	BWA	2020	44	44130	Unknown	All	0
AFR	Botswana	BWA	2020	44	44130	Unknown	Unknown	999
AFR	Botswana	BWA	2020	44	44130	All	All	0	719	3	719		719								61212		DAILY
AFR	Botswana	BWA	2020	44	44130	Female	All	0
AFR	Botswana	BWA	2020	44	44130	Male	All	0
AFR	Botswana	BWA	2020	44	44130	Male	Unknown	999
AFR	Botswana	BWA	2020	47	44151	Unknown	All	0
AFR	Botswana	BWA	2020	47	44151	Unknown	Unknown	999
AFR	Botswana	BWA	2020	47	44151	All	Unknown	999
AFR	Botswana	BWA	2020	47	44151	Female	Unknown	999
AFR	Botswana	BWA	2020	47	44151	Male	Unknown	999
AFR	Botswana	BWA	2020	47	44151	All	All	0	1369	4	1369	4	1369	4							47346		DAILY
AFR	Botswana	BWA	2020	47	44151	Female	All	0
AFR	Botswana	BWA	2020	47	44151	Male	All	0
AFR	Botswana	BWA	2020	50	44172	All	Unknown	999
AFR	Botswana	BWA	2020	50	44172	Female	Unknown	999
AFR	Botswana	BWA	2020	50	44172	Unknown	All	0
AFR	Botswana	BWA	2020	50	44172	Unknown	Unknown	999
AFR	Botswana	BWA	2020	50	44172	All	All	0	2509	6	843	2	843	2							48028		DAILY
AFR	Botswana	BWA	2020	50	44172	Female	All	0
AFR	Botswana	BWA	2020	50	44172	Male	All	0
AFR	Botswana	BWA	2020	50	44172	Male	Unknown	999
AFR	Botswana	BWA	2021	1	44200	All	All	0	1246	6	669	3	669	3							15371		DAILY
AFR	Botswana	BWA	2021	1	44200	All	Unknown	999
AFR	Botswana	BWA	2021	1	44200	Male	All	0
AFR	Botswana	BWA	2021	1	44200	Male	Unknown	999
AFR	Botswana	BWA	2021	1	44200	Unknown	Unknown	999
AFR	Botswana	BWA	2021	1	44200	Female	All	0
AFR	Botswana	BWA	2021	1	44200	Female	Unknown	999
AFR	Botswana	BWA	2021	1	44200	Unknown	All	0
AFR	Botswana	BWA	2021	4	44221	Male	Unknown	999
AFR	Botswana	BWA	2021	4	44221	Unknown	Unknown	999
AFR	Botswana	BWA	2021	4	44221	All	All	0	2663	46	1745	27	1745	27							49027		DAILY
AFR	Botswana	BWA	2021	4	44221	All	Unknown	999
AFR	Botswana	BWA	2021	4	44221	Unknown	All	0
AFR	Botswana	BWA	2021	4	44221	Male	All	0
AFR	Botswana	BWA	2021	4	44221	Female	All	0
AFR	Botswana	BWA	2021	4	44221	Female	Unknown	999
AFR	Botswana	BWA	2021	11	44270	All	Unknown	999
AFR	Botswana	BWA	2021	11	44270	Unknown	All	0
AFR	Botswana	BWA	2021	11	44270	Unknown	Unknown	999
AFR	Botswana	BWA	2021	11	44270	Female	All	0
AFR	Botswana	BWA	2021	11	44270	Female	Unknown	999
AFR	Botswana	BWA	2021	11	44270	Male	Unknown	999
AFR	Botswana	BWA	2021	11	44270	All	All	0	1395	34	2560	38	2560	38							23894		DAILY
AFR	Botswana	BWA	2021	11	44270	Male	All	0
AFR	Rwanda	RWA	2020	17	43941	All	60-64	103			2
AFR	Rwanda	RWA	2020	17	43941	Female	Unknown	999
AFR	Rwanda	RWA	2020	17	43941	Male	All	0			41
AFR	Rwanda	RWA	2020	17	43941	Male	Unknown	999
AFR	Rwanda	RWA	2020	17	43941	Male	60-64	103			2
AFR	Rwanda	RWA	2020	17	43941	Unknown	All	0
AFR	Rwanda	RWA	2020	17	43941	Unknown	Unknown	999
AFR	Rwanda	RWA	2020	17	43941	All	Unknown	999
AFR	Rwanda	RWA	2020	20	43962	All	All	0	9	0	7		7					7			8052		DAILY
AFR	Rwanda	RWA	2020	20	43962	Female	All	0			0
AFR	Rwanda	RWA	2020	20	43962	Male	All	0			8
AFR	Rwanda	RWA	2020	20	43962	Male	Unknown	999
AFR	Rwanda	RWA	2020	20	43962	Unknown	All	0
AFR	Rwanda	RWA	2020	20	43962	Unknown	Unknown	999
AFR	Rwanda	RWA	2020	20	43962	All	Unknown	999
AFR	Rwanda	RWA	2020	20	43962	Female	Unknown	999
AFR	Botswana	BWA	2021	14	44291	All	Unknown	999
AFR	Botswana	BWA	2021	14	44291	Unknown	All	0
AFR	Botswana	BWA	2021	14	44291	Unknown	Unknown	999
AFR	Botswana	BWA	2021	14	44291	All	All	0	1796	45	1734	47	1734	47							12352		DAILY
AFR	Botswana	BWA	2021	17	44312	All	Unknown	999
AFR	Botswana	BWA	2021	17	44312	Unknown	All	0
AFR	Botswana	BWA	2021	17	44312	Unknown	Unknown	999
AFR	Botswana	BWA	2021	17	44312	All	All	0	1079	21	1265	22	1265	22							16946		DAILY
AFR	Botswana	BWA	2021	20	44333	All	Unknown	999
AFR	Botswana	BWA	2021	20	44333	Unknown	All	0
AFR	Botswana	BWA	2021	20	44333	Unknown	Unknown	999
AFR	Botswana	BWA	2021	20	44333	All	All	0	1989	23	2084	35	2084	35							22472		DAILY
AFR	Rwanda	RWA	2020	23	43983	All	All	0	72	1	69	1	69	1				2			8037		DAILY
AFR	Rwanda	RWA	2020	23	43983	Female	All	0			6	0
AFR	Rwanda	RWA	2020	23	43983	Male	All	0			64	0
AFR	Rwanda	RWA	2020	23	43983	Male	Unknown	999
AFR	Rwanda	RWA	2020	23	43983	Unknown	All	0
AFR	Rwanda	RWA	2020	23	43983	Unknown	Unknown	999
AFR	Rwanda	RWA	2020	23	43983	All	Unknown	999
AFR	Rwanda	RWA	2020	23	43983	Female	Unknown	999
AFR	Rwanda	RWA	2020	30	44032	All	All	0	213	0	239	7	239	7		0					30985		DAILY
AFR	Rwanda	RWA	2020	30	44032	Female	All	0			76
AFR	Rwanda	RWA	2020	30	44032	Female	70-74	113			2
AFR	Rwanda	RWA	2020	30	44032	Male	Unknown	999
AFR	Rwanda	RWA	2020	30	44032	All	70-74	113			2
AFR	Rwanda	RWA	2020	30	44032	Unknown	Unknown	999
AFR	Rwanda	RWA	2020	30	44032	All	Unknown	999
AFR	Rwanda	RWA	2020	30	44032	Female	Unknown	999
AFR	Rwanda	RWA	2020	30	44032	Male	All	0			159
AFR	Rwanda	RWA	2020	30	44032	Unknown	All	0
AFR	Rwanda	RWA	2020	33	44053	Female	All	0			159	0
AFR	Rwanda	RWA	2020	33	44053	Male	Unknown	999
AFR	Rwanda	RWA	2020	33	44053	Unknown	Unknown	999
AFR	Rwanda	RWA	2020	33	44053	All	All	0	218	2	313	1	313	1				5			35869		DAILY
AFR	Rwanda	RWA	2020	33	44053	All	Unknown	999
AFR	Rwanda	RWA	2020	33	44053	Female	Unknown	999
AFR	Rwanda	RWA	2020	33	44053	Male	All	0			154	0
AFR	Rwanda	RWA	2020	33	44053	Unknown	All	0
AFR	Rwanda	RWA	2020	36	44074	Male	Unknown	999
AFR	Rwanda	RWA	2020	36	44074	Unknown	Unknown	999
AFR	Rwanda	RWA	2020	36	44074	All	All	0	506	2	354	3	354	3				2			37012		DAILY
AFR	Cameroon	CMR	2020	3	43843	All	All	0	0	0													DAILY
AFR	Cameroon	CMR	2020	6	43864	All	All	0	0	0													DAILY
AFR	Cameroon	CMR	2020	9	43885	All	All	0	0	0													DAILY
AFR	Cameroon	CMR	2020	12	43906	All	15-19	43			2	2	2	2	0	0		2
AFR	Cameroon	CMR	2020	12	43906	All	20-24	63			2	2	2	2	0	0		2
AFR	Cameroon	CMR	2020	12	43906	All	60-64	103			2	2	2	2	0	0		2
AFR	Cameroon	CMR	2020	12	43906	Female	All	0			14
AFR	Cameroon	CMR	2020	12	43906	Female	Unknown	999
AFR	Cameroon	CMR	2020	12	43906	Male	20-24	63			1	1	1	1	0	0		1
AFR	Cameroon	CMR	2020	12	43906	Male	65-69	107			2	2	2	2	0	0		2
AFR	Cameroon	CMR	2020	12	43906	All	30-34	78			4	4	4	4	0	0		4
AFR	Cameroon	CMR	2020	12	43906	All	80+	121			1	1	1	1	0	0		1
AFR	Cameroon	CMR	2020	12	43906	Female	20-24	63			1	1	1	1	0	0		1
AFR	Cameroon	CMR	2020	12	43906	Female	30-34	78			2	2	2	2	0	0		2
AFR	Cameroon	CMR	2020	12	43906	Female	35-39	82			1	1	1	1	0	0		1
AFR	Cameroon	CMR	2020	12	43906	Male	25-29	72			1	1	1	1	0	0		1
AFR	Cameroon	CMR	2020	12	43906	Male	45-49	89			4	4	4	4	0	0		4
AFR	Cameroon	CMR	2020	12	43906	Male	50-54	95			1	1	1	1	0	0		1
AFR	Cameroon	CMR	2020	12	43906	Male	All	0			19
AFR	Cameroon	CMR	2020	12	43906	All	25-29	72			3	3	3	3	0	0		3
AFR	Cameroon	CMR	2020	12	43906	All	35-39	82			2	2	2	2	0	0		2
AFR	Cameroon	CMR	2020	12	43906	All	45-49	89			4	4	4	4	0	0		4
AFR	Cameroon	CMR	2020	12	43906	All	65-69	107			2	2	2	2	0	0		2
AFR	Cameroon	CMR	2020	12	43906	All	All	0	20	0	35	26	35	26		0		35					DAILY
AFR	Cameroon	CMR	2020	12	43906	All	Unknown	999
AFR	Cameroon	CMR	2020	12	43906	Female	60-64	103			1	1	1	1	0	0		1
AFR	Cameroon	CMR	2020	12	43906	Male	30-34	78			2	2	2	2	0	0		2
AFR	Cameroon	CMR	2020	12	43906	Male	60-64	103			1	1	1	1	0	0		1
AFR	Cameroon	CMR	2020	12	43906	Male	80+	121			1	1	1	1	0	0		1
AFR	Cameroon	CMR	2020	12	43906	Unknown	All	0
AFR	Cameroon	CMR	2020	12	43906	Unknown	Unknown	999
AFR	Cameroon	CMR	2020	12	43906	All	50-54	95			1	1	1	1	0	0		1
AFR	Cameroon	CMR	2020	12	43906	All	55-59	101			1	1	1	1	0	0		1
AFR	Cameroon	CMR	2020	12	43906	Female	25-29	72			2	2	2	2	0	0		2
AFR	Cameroon	CMR	2020	12	43906	Female	55-59	101			1	1	1	1	0	0		1
AFR	Cameroon	CMR	2020	12	43906	Male	15-19	43			2	2	2	2	0	0		2
AFR	Cameroon	CMR	2020	12	43906	Male	35-39	82			1	1	1	1	0	0		1
AFR	Cameroon	CMR	2020	12	43906	Male	Unknown	999
AFR	Cameroon	CMR	2020	19	43955	Male	All	0
AFR	Cameroon	CMR	2020	19	43955	Female	All	0
AFR	Cameroon	CMR	2020	19	43955	Female	Unknown	999
AFR	Cameroon	CMR	2020	19	43955	Male	Unknown	999
AFR	Cameroon	CMR	2020	19	43955	Unknown	All	0
AFR	Cameroon	CMR	2020	19	43955	All	All	0	258	46	502	50	502	50							1014		DAILY
AFR	Cameroon	CMR	2020	19	43955	All	Unknown	999
AFR	Cameroon	CMR	2020	19	43955	Unknown	Unknown	999
AFR	Cameroon	CMR	2020	22	43976	Female	All	0
AFR	Cameroon	CMR	2020	22	43976	Female	Unknown	999
AFR	Cameroon	CMR	2020	22	43976	Male	All	0
AFR	Cameroon	CMR	2020	22	43976	All	All	0	1259	26	1014	26	1014	26				6					DAILY
AFR	Cameroon	CMR	2020	22	43976	All	Unknown	999
AFR	Cameroon	CMR	2020	22	43976	Unknown	Unknown	999
AFR	Cameroon	CMR	2020	22	43976	Male	Unknown	999
AFR	Cameroon	CMR	2020	22	43976	Unknown	All	0
AFR	Cameroon	CMR	2020	25	43997	Female	All	0
AFR	Cameroon	CMR	2020	25	43997	Female	Unknown	999
AFR	Cameroon	CMR	2020	25	43997	Male	All	0
AFR	Cameroon	CMR	2020	25	43997	All	All	0	1895	12	2029	25	2029	25				264			30776		DAILY
AFR	Cameroon	CMR	2020	25	43997	All	Unknown	999
AFR	Cameroon	CMR	2020	25	43997	Unknown	Unknown	999
AFR	Cameroon	CMR	2020	25	43997	Male	Unknown	999
AFR	Cameroon	CMR	2020	25	43997	Unknown	All	0
AFR	Cameroon	CMR	2020	28	44018	All	All	0	2324	46	649	17	649	17							14161		DAILY
AFR	Cameroon	CMR	2020	28	44018	Unknown	Unknown	999
AFR	Cameroon	CMR	2020	28	44018	Female	All	0
AFR	Cameroon	CMR	2020	28	44018	Female	Unknown	999
AFR	Cameroon	CMR	2020	28	44018	Male	All	0
AFR	Cameroon	CMR	2020	28	44018	Male	Unknown	999
AFR	Cameroon	CMR	2020	28	44018	All	Unknown	999
AFR	Cameroon	CMR	2020	28	44018	Unknown	All	0
AFR	Cameroon	CMR	2020	32	44046	Unknown	All	0
AFR	Cameroon	CMR	2020	32	44046	All	Unknown	999
AFR	Cameroon	CMR	2020	32	44046	Female	Unknown	999
AFR	Cameroon	CMR	2020	32	44046	Male	All	0
AFR	Cameroon	CMR	2020	32	44046	Male	Unknown	999
AFR	Cameroon	CMR	2020	32	44046	All	All	0	787	4	545	7	545	7							10192		DAILY
AFR	Cameroon	CMR	2020	32	44046	Female	All	0
AFR	Cameroon	CMR	2020	32	44046	Unknown	Unknown	999
AFR	Cameroon	CMR	2020	35	44067	All	Unknown	999
AFR	Cameroon	CMR	2020	35	44067	Unknown	All	0
AFR	Cameroon	CMR	2020	35	44067	Female	Unknown	999
AFR	Cameroon	CMR	2020	35	44067	Male	All	0
AFR	Rwanda	RWA	2020	36	44074	Female	All	0			167	0
AFR	Rwanda	RWA	2020	36	44074	All	Unknown	999
AFR	Rwanda	RWA	2020	36	44074	Female	Unknown	999
AFR	Rwanda	RWA	2020	36	44074	Male	All	0			192	0
AFR	Rwanda	RWA	2020	36	44074	Unknown	All	0
AFR	Rwanda	RWA	2020	39	44095	Male	Unknown	999
AFR	Rwanda	RWA	2020	39	44095	Unknown	Unknown	999
AFR	Rwanda	RWA	2020	39	44095	All	All	0	140	4	109	3	109	3							12696		DAILY
AFR	Rwanda	RWA	2020	39	44095	Female	All	0			35	0
AFR	Rwanda	RWA	2020	39	44095	All	Unknown	999
AFR	Rwanda	RWA	2020	39	44095	Female	Unknown	999
AFR	Rwanda	RWA	2020	39	44095	Male	All	0			74	0
AFR	Rwanda	RWA	2020	39	44095	Unknown	All	0
AFR	Rwanda	RWA	2020	46	44144	Male	Unknown	999
AFR	Rwanda	RWA	2020	46	44144	Unknown	Unknown	999
AFR	Rwanda	RWA	2020	46	44144	All	All	0	181	6	233	9	233	9				3			6008		DAILY
AFR	Rwanda	RWA	2020	46	44144	All	Unknown	999
AFR	Rwanda	RWA	2020	46	44144	Female	All	0
AFR	Rwanda	RWA	2020	46	44144	Female	Unknown	999
AFR	Rwanda	RWA	2020	46	44144	Male	All	0
AFR	Rwanda	RWA	2020	46	44144	Unknown	All	0
AFR	Rwanda	RWA	2020	49	44165	Male	Unknown	999
AFR	Rwanda	RWA	2020	49	44165	Unknown	Unknown	999
AFR	Rwanda	RWA	2020	49	44165	All	All	0	212	4	210	3	210	3							119636		DAILY
AFR	Rwanda	RWA	2020	49	44165	All	Unknown	999
AFR	Rwanda	RWA	2020	49	44165	Unknown	All	0
AFR	Rwanda	RWA	2020	49	44165	Female	All	0
AFR	Rwanda	RWA	2020	49	44165	Female	Unknown	999
AFR	Rwanda	RWA	2020	49	44165	Male	All	0
AFR	Rwanda	RWA	2020	52	44186	Male	Unknown	999
AFR	Cameroon	CMR	2020	35	44067	Male	Unknown	999
AFR	Cameroon	CMR	2020	35	44067	All	All	0	380	3	436	6	436	6									DAILY
AFR	Cameroon	CMR	2020	35	44067	Female	All	0
AFR	Cameroon	CMR	2020	35	44067	Unknown	Unknown	999
AFR	Cameroon	CMR	2020	38	44088	All	Unknown	999
AFR	Cameroon	CMR	2020	38	44088	Female	Unknown	999
AFR	Cameroon	CMR	2020	38	44088	Unknown	All	0
AFR	Cameroon	CMR	2020	38	44088	All	All	0	264	1	327	1	327	1							220745		DAILY
AFR	Cameroon	CMR	2020	38	44088	Female	All	0
AFR	Cameroon	CMR	2020	38	44088	Unknown	Unknown	999
AFR	Cameroon	CMR	2020	38	44088	Male	All	0
AFR	Cameroon	CMR	2020	38	44088	Male	Unknown	999
AFR	Cameroon	CMR	2020	41	44109	All	Unknown	999
AFR	Cameroon	CMR	2020	41	44109	Female	Unknown	999
AFR	Cameroon	CMR	2020	41	44109	Unknown	All	0
AFR	Cameroon	CMR	2020	41	44109	All	All	0	322	2	239	3	239	3									DAILY
AFR	Cameroon	CMR	2020	41	44109	Female	All	0
AFR	Cameroon	CMR	2020	41	44109	Unknown	Unknown	999
AFR	Cameroon	CMR	2020	41	44109	Male	All	0
AFR	Cameroon	CMR	2020	41	44109	Male	Unknown	999
AFR	Cameroon	CMR	2020	48	44158	All	55-59	101			1	1	1	1	0	0		1
AFR	Cameroon	CMR	2020	48	44158	All	Unknown	999
AFR	Cameroon	CMR	2020	48	44158	Female	Unknown	999
AFR	Cameroon	CMR	2020	48	44158	Male	All	0			1	1	1	1	0	0		1
AFR	Cameroon	CMR	2020	48	44158	All	All	0	589	2	618	5	618	5				12			108413		DAILY
AFR	Cameroon	CMR	2020	48	44158	Female	All	0
AFR	Cameroon	CMR	2020	48	44158	Unknown	Unknown	999
AFR	Cameroon	CMR	2020	48	44158	Male	55-59	101			1	1	1	1	0	0		1
AFR	Cameroon	CMR	2020	48	44158	Male	Unknown	999
AFR	Cameroon	CMR	2020	48	44158	Unknown	All	0
AFR	Cameroon	CMR	2020	51	44179	All	Unknown	999
AFR	Cameroon	CMR	2020	51	44179	Female	Unknown	999
AFR	Cameroon	CMR	2020	51	44179	Male	All	0
AFR	Cameroon	CMR	2020	51	44179	Female	All	0
AFR	Cameroon	CMR	2020	51	44179	All	All	0	706	5	490	1	490	1				3					DAILY
AFR	Cameroon	CMR	2020	51	44179	Male	Unknown	999
AFR	Cameroon	CMR	2020	51	44179	Unknown	All	0
AFR	Cameroon	CMR	2020	51	44179	Unknown	Unknown	999
AFR	Cameroon	CMR	2021	2	44207	All	All	0	488	3	674	4	674	4				10					DAILY
AFR	Cameroon	CMR	2021	2	44207	All	Unknown	999
AFR	Cameroon	CMR	2021	2	44207	Unknown	Unknown	999
AFR	Cameroon	CMR	2021	2	44207	Male	Unknown	999
AFR	Cameroon	CMR	2021	2	44207	Unknown	All	0
AFR	Cameroon	CMR	2021	2	44207	Female	All	0
AFR	Cameroon	CMR	2021	2	44207	Female	Unknown	999
AFR	Cameroon	CMR	2021	2	44207	Male	All	0
AFR	Cameroon	CMR	2021	5	44228	All	Unknown	999
AFR	Cameroon	CMR	2021	5	44228	Unknown	All	0
AFR	Cameroon	CMR	2021	5	44228	All	All	0	696	12	1081	26	1081	26		0		17					DAILY
AFR	Cameroon	CMR	2021	5	44228	Unknown	Unknown	999
AFR	Cameroon	CMR	2021	5	44228	Female	All	0
AFR	Cameroon	CMR	2021	5	44228	Female	Unknown	999
AFR	Cameroon	CMR	2021	5	44228	Male	All	0
AFR	Cameroon	CMR	2021	5	44228	Male	Unknown	999
AFR	Cameroon	CMR	2021	8	44249	All	Unknown	999
AFR	Cameroon	CMR	2021	8	44249	Unknown	All	0
AFR	Cameroon	CMR	2021	8	44249	All	All	0	0	0	1965	28	1965	28				62					DAILY
AFR	Cameroon	CMR	2021	8	44249	Female	All	0
AFR	Cameroon	CMR	2021	8	44249	Unknown	Unknown	999
AFR	Cameroon	CMR	2021	8	44249	Female	Unknown	999
AFR	Cameroon	CMR	2021	8	44249	Male	All	0
AFR	Cameroon	CMR	2021	8	44249	Male	Unknown	999
AFR	Cameroon	CMR	2021	11	44270	All	Unknown	999
AFR	Cameroon	CMR	2021	11	44270	Unknown	All	0
AFR	Cameroon	CMR	2021	11	44270	All	All	0	0	0	8681	133	8681	133				290					DAILY
AFR	Cameroon	CMR	2021	11	44270	Female	All	0
AFR	Cameroon	CMR	2021	11	44270	Unknown	Unknown	999
AFR	Cameroon	CMR	2021	11	44270	Female	Unknown	999
AFR	Cameroon	CMR	2021	11	44270	Male	All	0
AFR	Cameroon	CMR	2021	11	44270	Male	Unknown	999
AFR	Cameroon	CMR	2021	18	44319	All	All	0	4339	88											168653		DAILY
AFR	Cameroon	CMR	2021	21	44340	All	All	0	1226	40											71043		DAILY
AFR	Democratic Republic of the Congo	COD	2020	1	43829	All	All	0	0	0													DAILY
AFR	Democratic Republic of the Congo	COD	2020	4	43850	All	All	0	0	0													DAILY
AFR	Democratic Republic of the Congo	COD	2020	7	43871	All	All	0	0	0													DAILY
AFR	Democratic Republic of the Congo	COD	2020	10	43892	All	All	0	0	0													DAILY
AFR	Democratic Republic of the Congo	COD	2020	17	43941	All	<5	9			2
AFR	Democratic Republic of the Congo	COD	2020	17	43941	All	15-19	43			7
AFR	Democratic Republic of the Congo	COD	2020	17	43941	All	65-69	107			6
AFR	Democratic Republic of the Congo	COD	2020	17	43941	All	Unknown	999
AFR	Democratic Republic of the Congo	COD	2020	17	43941	Female	<5	9			1
AFR	Democratic Republic of the Congo	COD	2020	17	43941	Female	15-19	43			4
AFR	Democratic Republic of the Congo	COD	2020	17	43941	Female	65-69	107			2
AFR	Democratic Republic of the Congo	COD	2020	17	43941	Female	Unknown	999
AFR	Democratic Republic of the Congo	COD	2020	17	43941	Unknown	All	0
AFR	Democratic Republic of the Congo	COD	2020	17	43941	Female	All	0			49	0
AFR	Democratic Republic of the Congo	COD	2020	17	43941	Male	65-69	107			4
AFR	Democratic Republic of the Congo	COD	2020	17	43941	Male	70-74	113			1
AFR	Democratic Republic of the Congo	COD	2020	17	43941	Male	All	0			74	0
AFR	Democratic Republic of the Congo	COD	2020	17	43941	Male	Unknown	999
AFR	Democratic Republic of the Congo	COD	2020	17	43941	All	All	0	115	3	127	3	127	3				7			728		DAILY
AFR	Democratic Republic of the Congo	COD	2020	17	43941	Female	80+	121			0
AFR	Democratic Republic of the Congo	COD	2020	17	43941	Male	44483	34			1
AFR	Democratic Republic of the Congo	COD	2020	17	43941	All	44483	34			3
AFR	Democratic Republic of the Congo	COD	2020	17	43941	All	70-74	113			2
AFR	Democratic Republic of the Congo	COD	2020	17	43941	All	80+	121			1
AFR	Democratic Republic of the Congo	COD	2020	17	43941	Male	15-19	43			3
AFR	Democratic Republic of the Congo	COD	2020	17	43941	Unknown	Unknown	999
AFR	Democratic Republic of the Congo	COD	2020	20	43962	Female	All	0			173	0
AFR	Democratic Republic of the Congo	COD	2020	20	43962	Male	All	0			346	0
AFR	Democratic Republic of the Congo	COD	2020	20	43962	Male	Unknown	999
AFR	Democratic Republic of the Congo	COD	2020	20	43962	All	Unknown	999
AFR	Democratic Republic of the Congo	COD	2020	20	43962	Female	Unknown	999
AFR	Democratic Republic of the Congo	COD	2020	20	43962	Unknown	All	0
AFR	Democratic Republic of the Congo	COD	2020	20	43962	All	All	0	463	19	514	19	513	19	1			23			953		DAILY
AFR	Democratic Republic of the Congo	COD	2020	20	43962	Unknown	Unknown	999
AFR	Democratic Republic of the Congo	COD	2020	23	43983	All	65-69	107			45
AFR	Democratic Republic of the Congo	COD	2020	23	43983	All	Unknown	999
AFR	Democratic Republic of the Congo	COD	2020	23	43983	Female	Unknown	999
AFR	Democratic Republic of the Congo	COD	2020	23	43983	Unknown	All	0
AFR	Democratic Republic of the Congo	COD	2020	23	43983	All	All	0	912	13	911	20	911	20				25			4438		DAILY
AFR	Democratic Republic of the Congo	COD	2020	23	43983	Male	65-69	107			29
AFR	Democratic Republic of the Congo	COD	2020	23	43983	Male	All	0			608	0
AFR	Democratic Republic of the Congo	COD	2020	23	43983	Female	All	0			303	0
AFR	Democratic Republic of the Congo	COD	2020	23	43983	Male	Unknown	999
AFR	Democratic Republic of the Congo	COD	2020	23	43983	Unknown	Unknown	999
AFR	Democratic Republic of the Congo	COD	2020	26	44004	All	All	0	1018	28	1114	35	1114	35				25			4060		DAILY
AFR	Democratic Republic of the Congo	COD	2020	26	44004	Male	All	0			695	0
AFR	Democratic Republic of the Congo	COD	2020	26	44004	All	Unknown	999
AFR	Democratic Republic of the Congo	COD	2020	26	44004	Female	Unknown	999
AFR	Democratic Republic of the Congo	COD	2020	26	44004	Unknown	All	0
AFR	Democratic Republic of the Congo	COD	2020	26	44004	Female	All	0			277	0
AFR	Democratic Republic of the Congo	COD	2020	26	44004	Male	Unknown	999
AFR	Democratic Republic of the Congo	COD	2020	26	44004	Unknown	Unknown	999
AFR	Democratic Republic of the Congo	COD	2020	33	44053	Unknown	All	0
AFR	Democratic Republic of the Congo	COD	2020	33	44053	All	All	0	202	21	217	19	217	19				6			2614		DAILY
AFR	Democratic Republic of the Congo	COD	2020	33	44053	All	Unknown	999
AFR	Democratic Republic of the Congo	COD	2020	33	44053	Male	All	0			153	0
AFR	Democratic Republic of the Congo	COD	2020	33	44053	Female	All	0			62	0
AFR	Democratic Republic of the Congo	COD	2020	33	44053	Male	Unknown	999
AFR	Democratic Republic of the Congo	COD	2020	33	44053	Unknown	Unknown	999
AFR	Democratic Republic of the Congo	COD	2020	33	44053	Female	Unknown	999
AFR	Democratic Republic of the Congo	COD	2020	36	44074	All	All	0	155	4	136	1	136	1				4			743		DAILY
AFR	Democratic Republic of the Congo	COD	2020	36	44074	All	Unknown	999
AFR	Democratic Republic of the Congo	COD	2020	36	44074	Male	All	0			140	0
AFR	Democratic Republic of the Congo	COD	2020	36	44074	Unknown	All	0
AFR	Democratic Republic of the Congo	COD	2020	36	44074	Female	Unknown	999
AFR	Democratic Republic of the Congo	COD	2020	36	44074	Female	All	0			44	0
AFR	Democratic Republic of the Congo	COD	2020	36	44074	Male	Unknown	999
AFR	Democratic Republic of the Congo	COD	2020	36	44074	Unknown	Unknown	999
AFR	Democratic Republic of the Congo	COD	2020	39	44095	Male	All	0			81
AFR	Democratic Republic of the Congo	COD	2020	39	44095	All	All	0	105	3	105	6	105	6		0					1312		DAILY
AFR	Democratic Republic of the Congo	COD	2020	39	44095	All	Unknown	999
AFR	Democratic Republic of the Congo	COD	2020	39	44095	Unknown	All	0
AFR	Democratic Republic of the Congo	COD	2020	39	44095	Female	All	0			27
AFR	Democratic Republic of the Congo	COD	2020	39	44095	Male	Unknown	999
AFR	Democratic Republic of the Congo	COD	2020	39	44095	Unknown	Unknown	999
AFR	Democratic Republic of the Congo	COD	2020	39	44095	Female	Unknown	999
AFR	Democratic Republic of the Congo	COD	2020	42	44116	All	All	0	159	26	184	27	184	27							180		DAILY
AFR	Democratic Republic of the Congo	COD	2020	42	44116	All	Unknown	999
AFR	Democratic Republic of the Congo	COD	2020	42	44116	Unknown	All	0
AFR	Democratic Republic of the Congo	COD	2020	42	44116	Male	All	0			142	0
AFR	Democratic Republic of the Congo	COD	2020	42	44116	Female	Unknown	999
AFR	Democratic Republic of the Congo	COD	2020	42	44116	Female	All	0			57	0
AFR	Democratic Republic of the Congo	COD	2020	42	44116	Male	Unknown	999
AFR	Democratic Republic of the Congo	COD	2020	42	44116	Unknown	Unknown	999
AFR	Democratic Republic of the Congo	COD	2020	46	44144	Female	All	0			75	0
AFR	Democratic Republic of the Congo	COD	2020	46	44144	Female	Unknown	999
AFR	Democratic Republic of the Congo	COD	2020	46	44144	Male	Unknown	999
AFR	Democratic Republic of the Congo	COD	2020	46	44144	All	All	0	243	3	231	5	231	5							1492		DAILY
AFR	Democratic Republic of the Congo	COD	2020	46	44144	Male	All	0			147	0
AFR	Democratic Republic of the Congo	COD	2020	46	44144	All	Unknown	999
AFR	Democratic Republic of the Congo	COD	2020	46	44144	Unknown	All	0
AFR	Democratic Republic of the Congo	COD	2020	46	44144	Unknown	Unknown	999
AFR	Democratic Republic of the Congo	COD	2020	49	44165	Female	All	0			320	0
AFR	Democratic Republic of the Congo	COD	2020	49	44165	Female	Unknown	999
AFR	Democratic Republic of the Congo	COD	2020	49	44165	Male	Unknown	999
AFR	Democratic Republic of the Congo	COD	2020	49	44165	All	Unknown	999
AFR	Democratic Republic of the Congo	COD	2020	49	44165	Unknown	All	0
AFR	Democratic Republic of the Congo	COD	2020	49	44165	Unknown	Unknown	999
AFR	Democratic Republic of the Congo	COD	2020	49	44165	All	All	0	919	11	823	11	823	11				11			19907		DAILY
AFR	Democratic Republic of the Congo	COD	2020	49	44165	Male	All	0			567	0
AFR	Democratic Republic of the Congo	COD	2020	52	44186	All	Unknown	999
AFR	Democratic Republic of the Congo	COD	2020	52	44186	Female	All	0			506	0
AFR	Democratic Republic of the Congo	COD	2020	52	44186	Female	Unknown	999
AFR	Democratic Republic of the Congo	COD	2020	52	44186	Male	Unknown	999
AFR	Democratic Republic of the Congo	COD	2020	52	44186	Unknown	All	0
AFR	Democratic Republic of the Congo	COD	2020	52	44186	Unknown	Unknown	999
AFR	Democratic Republic of the Congo	COD	2020	52	44186	All	All	0	1070	197	1248	18	1248	18				13			1094		DAILY
AFR	Democratic Republic of the Congo	COD	2020	52	44186	Male	All	0			859	0
AFR	Democratic Republic of the Congo	COD	2021	3	44214	Female	All	0			358	0
AFR	Democratic Republic of the Congo	COD	2021	3	44214	Male	Unknown	999
AFR	Democratic Republic of the Congo	COD	2021	3	44214	Unknown	Unknown	999
AFR	Democratic Republic of the Congo	COD	2021	3	44214	All	All	0	1243	31	894	31	894	31							2143		DAILY
AFR	Democratic Republic of the Congo	COD	2021	3	44214	Male	All	0			538	0
AFR	Democratic Republic of the Congo	COD	2021	3	44214	All	Unknown	999
AFR	Democratic Republic of the Congo	COD	2021	3	44214	Female	Unknown	999
AFR	Democratic Republic of the Congo	COD	2021	3	44214	Unknown	All	0
AFR	Democratic Republic of the Congo	COD	2021	6	44235	Female	All	0			203	0
AFR	Democratic Republic of the Congo	COD	2021	6	44235	Male	Unknown	999
AFR	Democratic Republic of the Congo	COD	2021	6	44235	Unknown	Unknown	999
AFR	Democratic Republic of the Congo	COD	2021	6	44235	Female	Unknown	999
AFR	Democratic Republic of the Congo	COD	2021	6	44235	Unknown	All	0
AFR	Democratic Republic of the Congo	COD	2021	6	44235	All	All	0	755	13	715	11	715	11							3556		DAILY
AFR	Democratic Republic of the Congo	COD	2021	6	44235	All	Unknown	999
AFR	Democratic Republic of the Congo	COD	2021	6	44235	Male	All	0			448	0
AFR	Democratic Republic of the Congo	COD	2021	9	44256	Female	Unknown	999
AFR	Democratic Republic of the Congo	COD	2021	9	44256	Female	All	0			243	0
AFR	Democratic Republic of the Congo	COD	2021	9	44256	Male	Unknown	999
AFR	Democratic Republic of the Congo	COD	2021	9	44256	Unknown	Unknown	999
AFR	Democratic Republic of the Congo	COD	2021	9	44256	Unknown	All	0
AFR	Democratic Republic of the Congo	COD	2021	9	44256	All	All	0	677	5	665	5	665	5							1888		DAILY
AFR	Democratic Republic of the Congo	COD	2021	9	44256	All	Unknown	999
AFR	Democratic Republic of the Congo	COD	2021	9	44256	Male	All	0			391	0
AFR	Democratic Republic of the Congo	COD	2021	16	44305	Unknown	Unknown	999
AFR	Democratic Republic of the Congo	COD	2021	16	44305	All	All	0	604	11	606	11	606	11							2707	956	DAILY
AFR	Democratic Republic of the Congo	COD	2021	16	44305	All	Unknown	999
AFR	Democratic Republic of the Congo	COD	2021	16	44305	Unknown	All	0
AFR	Democratic Republic of the Congo	COD	2021	19	44326	Unknown	Unknown	999
AFR	Democratic Republic of the Congo	COD	2021	19	44326	All	All	0	261	4	180	1	180	1							1613		DAILY
AFR	Democratic Republic of the Congo	COD	2021	19	44326	All	Unknown	999
AFR	Democratic Republic of the Congo	COD	2021	19	44326	Unknown	All	0
AFR	Democratic Republic of the Congo	COD	2021	22	44347	All	All	0	1380	15	1404	19	1404	19							3699		DAILY
AFR	Democratic Republic of the Congo	COD	2021	22	44347	All	Unknown	999
AFR	Democratic Republic of the Congo	COD	2021	22	44347	Unknown	All	0
AFR	Uganda	UGA	2021	8	44249	Unknown	Unknown	999
AFR	Uganda	UGA	2021	8	44249	Female	All	0
AFR	Uganda	UGA	2021	8	44249	Female	Unknown	999
AFR	Uganda	UGA	2021	8	44249	Male	Unknown	999
AFR	Uganda	UGA	2021	8	44249	All	All	0	136	1	146	1	146	1				6			11531		DAILY
AFR	Uganda	UGA	2021	8	44249	Male	All	0
AFR	Uganda	UGA	2021	12	44277	All	All	0	116	1	134		134								7092	0	DAILY
AFR	Uganda	UGA	2021	12	44277	Male	All	0
AFR	Uganda	UGA	2021	12	44277	Female	All	0
AFR	Uganda	UGA	2021	12	44277	Male	Unknown	999
AFR	Uganda	UGA	2021	12	44277	Unknown	All	0
AFR	Uganda	UGA	2021	12	44277	Unknown	Unknown	999
AFR	Uganda	UGA	2021	12	44277	All	Unknown	999
AFR	Uganda	UGA	2021	12	44277	Female	Unknown	999
AFR	Uganda	UGA	2021	15	44298	All	All	0	227	1	218	4	218	4							19773	0	DAILY
AFR	Uganda	UGA	2021	15	44298	Male	All	0			19	0
AFR	Uganda	UGA	2021	15	44298	Female	All	0			14	0
AFR	Uganda	UGA	2021	15	44298	Male	Unknown	999
AFR	Uganda	UGA	2021	15	44298	Unknown	All	0
AFR	Uganda	UGA	2021	15	44298	Unknown	Unknown	999
AFR	Uganda	UGA	2021	15	44298	All	Unknown	999
AFR	Uganda	UGA	2021	15	44298	Female	Unknown	999
AFR	Uganda	UGA	2021	18	44319	All	All	0	401	3	395	4	395	4							20037	0	DAILY
AFR	Uganda	UGA	2021	18	44319	Female	All	0
AFR	Uganda	UGA	2021	18	44319	Male	All	0
AFR	Uganda	UGA	2021	18	44319	Male	Unknown	999
AFR	Uganda	UGA	2021	18	44319	Unknown	Unknown	999
AFR	Uganda	UGA	2021	18	44319	All	Unknown	999
AFR	Uganda	UGA	2021	18	44319	Female	Unknown	999
AFR	Uganda	UGA	2021	18	44319	Unknown	All	0
AFR	Uganda	UGA	2021	21	44340	All	All	0	2424	12	3687	4	3687	4							15741	0	DAILY
AFR	Uganda	UGA	2021	21	44340	Female	All	0
AFR	Uganda	UGA	2021	21	44340	Male	All	0
AFR	Uganda	UGA	2021	21	44340	Male	Unknown	999
AFR	Uganda	UGA	2021	21	44340	Unknown	Unknown	999
AFR	Uganda	UGA	2021	21	44340	All	Unknown	999
AFR	Uganda	UGA	2021	21	44340	Female	Unknown	999
AFR	Uganda	UGA	2021	21	44340	Unknown	All	0
AFR	South Africa	ZAF	2020	6	43864	All	All	0	0	0													DAILY
AFR	South Africa	ZAF	2020	9	43885	All	All	0	0	0													DAILY
AFR	South Africa	ZAF	2020	12	43906	All	20-24	63			12	0	12	0	0	0
AFR	South Africa	ZAF	2020	12	43906	Female	35-39	82			6	0	6	0	0	0
AFR	South Africa	ZAF	2020	12	43906	Female	40-44	86			8	0	8	0	0	0
AFR	South Africa	ZAF	2020	12	43906	Female	45-49	89			5	0	5	0	0	0
AFR	South Africa	ZAF	2020	12	43906	Female	50-54	95			6	0	6	0	0	0
AFR	South Africa	ZAF	2020	12	43906	Female	All	0			89
AFR	South Africa	ZAF	2020	12	43906	Female	Unknown	999
AFR	South Africa	ZAF	2020	12	43906	Male	65-69	107			6	0	6	0	0	0
AFR	South Africa	ZAF	2020	12	43906	Male	All	0			134
AFR	South Africa	ZAF	2020	12	43906	All	25-29	72			18	0	18	0	0	0
AFR	South Africa	ZAF	2020	12	43906	All	30-34	78			25	0	25	0	0	0
AFR	South Africa	ZAF	2020	12	43906	All	60-64	103			10	0	10	0	0	0
AFR	South Africa	ZAF	2020	12	43906	All	80+	121			1	0	1	0	0	0
AFR	South Africa	ZAF	2020	12	43906	Female	25-29	72			11	0	11	0	0	0
AFR	South Africa	ZAF	2020	12	43906	Female	30-34	78			12	0	12	0	0	0
AFR	South Africa	ZAF	2020	12	43906	Female	60-64	103			3	0	3	0	0	0
AFR	South Africa	ZAF	2020	12	43906	Female	70-74	113			6	0	6	0	0	0
AFR	South Africa	ZAF	2020	12	43906	Male	<5	9			4	0	4	0	0	0
AFR	South Africa	ZAF	2020	12	43906	Male	25-29	72			7	0	7	0	0	0
AFR	South Africa	ZAF	2020	12	43906	Male	40-44	86			4	0	4	0	0	0
AFR	South Africa	ZAF	2020	12	43906	Male	45-49	89			8	0	8	0	0	0
AFR	South Africa	ZAF	2020	12	43906	Male	50-54	95			15	0	15	0	0	0
AFR	South Africa	ZAF	2020	12	43906	Male	55-59	101			20	0	20	0	0	0
AFR	South Africa	ZAF	2020	12	43906	All	44483	34			1	0	1	0	0	0
AFR	South Africa	ZAF	2020	12	43906	All	35-39	82			15	0	15	0	0	0
AFR	South Africa	ZAF	2020	12	43906	All	40-44	86			12	0	12	0	0	0
AFR	South Africa	ZAF	2020	12	43906	All	45-49	89			13	0	13	0	0	0
AFR	South Africa	ZAF	2020	12	43906	All	50-54	95			21	0	21	0	0	0
AFR	South Africa	ZAF	2020	12	43906	All	70-74	113			7	0	7	0	0	0
AFR	South Africa	ZAF	2020	12	43906	All	All	0	198	0	223		223								7839		DAILY
AFR	South Africa	ZAF	2020	12	43906	Female	20-24	63			4	0	4	0	0	0
AFR	South Africa	ZAF	2020	12	43906	Female	44325	20			1	0	1	0	0	0
AFR	South Africa	ZAF	2020	12	43906	Male	44483	34			1	0	1	0	0	0
AFR	South Africa	ZAF	2020	12	43906	Male	60-64	103			7	0	7	0	0	0
AFR	South Africa	ZAF	2020	12	43906	Unknown	Unknown	999
AFR	South Africa	ZAF	2020	12	43906	All	<5	9			4	0	4	0	0	0
AFR	South Africa	ZAF	2020	12	43906	All	15-19	43			1	0	1	0	0	0
AFR	South Africa	ZAF	2020	12	43906	All	55-59	101			25	0	25	0	0	0
AFR	South Africa	ZAF	2020	12	43906	All	44325	20			2	0	2	0	0	0
AFR	South Africa	ZAF	2020	12	43906	All	65-69	107			7	0	7	0	0	0
AFR	South Africa	ZAF	2020	12	43906	All	Unknown	999
AFR	South Africa	ZAF	2020	12	43906	Female	55-59	101			5	0	5	0	0	0
AFR	South Africa	ZAF	2020	12	43906	Female	65-69	107			1	0	1	0	0	0
AFR	South Africa	ZAF	2020	12	43906	Male	15-19	43			1	0	1	0	0	0
AFR	South Africa	ZAF	2020	12	43906	Male	20-24	63			8	0	8	0	0	0
AFR	South Africa	ZAF	2020	12	43906	Male	30-34	78			13	0	13	0	0	0
AFR	South Africa	ZAF	2020	12	43906	Male	35-39	82			9	0	9	0	0	0
AFR	South Africa	ZAF	2020	12	43906	Male	44325	20			1	0	1	0	0	0
AFR	South Africa	ZAF	2020	12	43906	Male	70-74	113			1	0	1	0	0	0
AFR	South Africa	ZAF	2020	12	43906	Male	80+	121			1	0	1	0	0	0
AFR	South Africa	ZAF	2020	12	43906	Male	Unknown	999
AFR	South Africa	ZAF	2020	12	43906	Unknown	All	0
AFR	South Africa	ZAF	2020	15	43927	All	60-64	103			1	1	1	1	0	0
AFR	South Africa	ZAF	2020	15	43927	Male	50-54	95			1	1	1	1	0	0
AFR	South Africa	ZAF	2020	15	43927	Male	55-59	101			1	1	1	1	0	0
AFR	South Africa	ZAF	2020	15	43927	Unknown	Unknown	999
AFR	South Africa	ZAF	2020	15	43927	Female	All	0			0	0
AFR	South Africa	ZAF	2020	15	43927	Female	Unknown	999
AFR	South Africa	ZAF	2020	15	43927	Male	All	0			5	0
AFR	South Africa	ZAF	2020	15	43927	All	55-59	101			1	1	1	1	0	0
AFR	South Africa	ZAF	2020	15	43927	All	75-79	116			1	1	1	1	0	0
AFR	South Africa	ZAF	2020	15	43927	All	Unknown	999
AFR	South Africa	ZAF	2020	15	43927	Male	75-79	116			1	1	1	1	0	0
AFR	South Africa	ZAF	2020	15	43927	Male	Unknown	999
AFR	South Africa	ZAF	2020	15	43927	Unknown	All	0
AFR	South Africa	ZAF	2020	15	43927	All	50-54	95			1	1	1	1	0	0
AFR	South Africa	ZAF	2020	15	43927	All	All	0	443	16	518	18	518	18				120			23212		DAILY
AFR	South Africa	ZAF	2020	15	43927	Male	60-64	103			1	1	1	1	0	0
AFR	South Africa	ZAF	2020	22	43976	Female	Unknown	999
AFR	South Africa	ZAF	2020	22	43976	Male	All	0
AFR	South Africa	ZAF	2020	22	43976	Male	Unknown	999
AFR	South Africa	ZAF	2020	22	43976	All	All	0	9624	236	10100	254	10100	254							141270	141270	DAILY
AFR	South Africa	ZAF	2020	22	43976	Female	All	0
AFR	South Africa	ZAF	2020	22	43976	Unknown	Unknown	999
AFR	South Africa	ZAF	2020	22	43976	All	Unknown	999
AFR	South Africa	ZAF	2020	22	43976	Unknown	All	0
AFR	South Africa	ZAF	2020	25	43997	All	All	0	26945	454	27264	1174	27264	1174							206102	206102	DAILY
AFR	South Africa	ZAF	2020	25	43997	Female	All	0
AFR	South Africa	ZAF	2020	25	43997	Unknown	Unknown	999
AFR	South Africa	ZAF	2020	25	43997	All	Unknown	999
AFR	South Africa	ZAF	2020	25	43997	Male	All	0
AFR	South Africa	ZAF	2020	25	43997	Male	Unknown	999
AFR	South Africa	ZAF	2020	25	43997	Female	Unknown	999
AFR	South Africa	ZAF	2020	25	43997	Unknown	All	0
AFR	South Africa	ZAF	2020	28	44018	All	All	0	76207	945	79492	880	79492	880							324230	324230	DAILY
AFR	South Africa	ZAF	2020	28	44018	Female	All	0
AFR	South Africa	ZAF	2020	28	44018	Unknown	Unknown	999
AFR	South Africa	ZAF	2020	28	44018	All	Unknown	999
AFR	South Africa	ZAF	2020	28	44018	Male	All	0
AFR	South Africa	ZAF	2020	28	44018	Male	Unknown	999
AFR	South Africa	ZAF	2020	28	44018	Female	Unknown	999
AFR	South Africa	ZAF	2020	28	44018	Unknown	All	0
AFR	South Africa	ZAF	2020	31	44039	All	All	0	69090	1498	66052	1597	66052	1597				8044			228207		DAILY
AFR	South Africa	ZAF	2020	31	44039	Female	All	0
AFR	South Africa	ZAF	2020	31	44039	Unknown	Unknown	999
AFR	South Africa	ZAF	2020	31	44039	All	Unknown	999
AFR	South Africa	ZAF	2020	31	44039	Male	All	0
AFR	South Africa	ZAF	2020	31	44039	Male	Unknown	999
AFR	South Africa	ZAF	2020	31	44039	Female	Unknown	999
AFR	South Africa	ZAF	2020	31	44039	Unknown	All	0
AFR	South Africa	ZAF	2020	38	44088	All	All	0	11442	513	11418	506	11418	506				10			138757		DAILY
AFR	South Africa	ZAF	2020	38	44088	Female	All	0
AFR	South Africa	ZAF	2020	38	44088	Unknown	Unknown	999
AFR	South Africa	ZAF	2020	38	44088	All	Unknown	999
AFR	South Africa	ZAF	2020	38	44088	Male	Unknown	999
AFR	South Africa	ZAF	2020	38	44088	Unknown	All	0
AFR	South Africa	ZAF	2020	38	44088	Female	Unknown	999
AFR	South Africa	ZAF	2020	38	44088	Male	All	0
AFR	South Africa	ZAF	2020	41	44109	Female	All	0
AFR	South Africa	ZAF	2020	41	44109	Male	Unknown	999
AFR	South Africa	ZAF	2020	41	44109	All	All	0	11180	735	11182	586	11182	586				65			136658		DAILY
AFR	South Africa	ZAF	2020	41	44109	All	Unknown	999
AFR	South Africa	ZAF	2020	41	44109	Unknown	All	0
AFR	South Africa	ZAF	2020	41	44109	Unknown	Unknown	999
AFR	South Africa	ZAF	2020	41	44109	Female	Unknown	999
AFR	South Africa	ZAF	2020	41	44109	Male	All	0
AFR	South Africa	ZAF	2020	44	44130	Male	Unknown	999
AFR	South Africa	ZAF	2020	44	44130	All	All	0	11206	332	10955	88	10955	88				258			19997		DAILY
AFR	South Africa	ZAF	2020	44	44130	All	Unknown	999
AFR	South Africa	ZAF	2020	44	44130	Unknown	All	0
AFR	South Africa	ZAF	2020	44	44130	Unknown	Unknown	999
AFR	South Africa	ZAF	2020	44	44130	Female	All	0
AFR	South Africa	ZAF	2020	44	44130	Female	Unknown	999
AFR	South Africa	ZAF	2020	44	44130	Male	All	0
AFR	South Africa	ZAF	2020	51	44179	All	Unknown	999
AFR	South Africa	ZAF	2020	51	44179	Male	Unknown	999
AFR	South Africa	ZAF	2020	51	44179	All	All	0	59512	1433	60958	1415	60958	1415				2654			275765		DAILY
AFR	South Africa	ZAF	2020	51	44179	Unknown	All	0
AFR	South Africa	ZAF	2020	51	44179	Unknown	Unknown	999
AFR	South Africa	ZAF	2020	51	44179	Female	All	0
AFR	South Africa	ZAF	2020	51	44179	Female	Unknown	999
AFR	South Africa	ZAF	2020	51	44179	Male	All	0
AFR	South Africa	ZAF	2021	5	44228	Female	Unknown	999
AFR	South Africa	ZAF	2021	5	44228	Unknown	All	0
AFR	South Africa	ZAF	2021	5	44228	All	Unknown	999
AFR	South Africa	ZAF	2021	5	44228	Male	All	0
AFR	South Africa	ZAF	2021	5	44228	Male	Unknown	999
AFR	South Africa	ZAF	2021	5	44228	All	All	0	24464	2229	22374	2126	22374	2126							165703		DAILY
AFR	South Africa	ZAF	2021	5	44228	Female	All	0
AFR	South Africa	ZAF	2021	5	44228	Unknown	Unknown	999
AFR	South Africa	ZAF	2021	8	44249	Female	Unknown	999
AFR	South Africa	ZAF	2021	8	44249	Unknown	All	0
AFR	South Africa	ZAF	2021	8	44249	All	All	0	9858	1001	9597	940	9597	940							186984		DAILY
AFR	South Africa	ZAF	2021	8	44249	Female	All	0
AFR	South Africa	ZAF	2021	8	44249	Unknown	Unknown	999
AFR	South Africa	ZAF	2021	8	44249	All	Unknown	999
AFR	South Africa	ZAF	2021	8	44249	Male	All	0
AFR	South Africa	ZAF	2021	8	44249	Male	Unknown	999
AFR	South Africa	ZAF	2021	11	44270	Female	Unknown	999
AFR	South Africa	ZAF	2021	11	44270	Male	All	0
AFR	South Africa	ZAF	2021	11	44270	All	All	0	8387	821	8432	785	8432	785							155260		DAILY
AFR	South Africa	ZAF	2021	11	44270	Female	All	0
AFR	South Africa	ZAF	2021	11	44270	Unknown	Unknown	999
AFR	South Africa	ZAF	2021	11	44270	All	Unknown	999
AFR	South Africa	ZAF	2021	11	44270	Male	Unknown	999
AFR	South Africa	ZAF	2021	11	44270	Unknown	All	0
AFR	South Africa	ZAF	2021	14	44291	All	All	0	6026	302	6494	335	6494	335							159837		DAILY
AFR	South Africa	ZAF	2021	14	44291	Unknown	Unknown	999
AFR	South Africa	ZAF	2021	14	44291	All	Unknown	999
AFR	South Africa	ZAF	2021	14	44291	Unknown	All	0
AFR	South Africa	ZAF	2021	21	44340	All	All	0	26498	591	27360	637	27360	637							249472		DAILY
AFR	South Africa	ZAF	2021	21	44340	All	Unknown	999
AFR	South Africa	ZAF	2021	21	44340	Unknown	All	0
AFR	South Africa	ZAF	2021	21	44340	Unknown	Unknown	999
AFR	Zambia	ZMB	2020	3	43843	All	All	0	0	0													DAILY
AFR	Zambia	ZMB	2020	6	43864	All	All	0	0	0													DAILY
AFR	Zambia	ZMB	2020	9	43885	All	All	0	0	0													DAILY
AFR	Zambia	ZMB	2020	12	43906	All	Unknown	999
AFR	Zambia	ZMB	2020	12	43906	Female	Unknown	999
AFR	Zambia	ZMB	2020	12	43906	Unknown	All	0
AFR	Zambia	ZMB	2020	12	43906	Male	Unknown	999
AFR	Zambia	ZMB	2020	12	43906	All	All	0	6	0	3		3					2			25		DAILY
AFR	Zambia	ZMB	2020	12	43906	Female	All	0			1
AFR	Zambia	ZMB	2020	12	43906	Male	All	0			1
AFR	Zambia	ZMB	2020	12	43906	Unknown	Unknown	999
AFR	Zambia	ZMB	2020	16	43934	All	44483	34			1	0	1	0	0	0
AFR	Zambia	ZMB	2020	16	43934	All	35-39	82			3	0	3	0	0	0		3
AFR	Zambia	ZMB	2020	16	43934	All	40-44	86			1	0	1	0	0	0		1
AFR	Zambia	ZMB	2020	16	43934	All	55-59	101			3	0	3	0	0	0		3
AFR	Zambia	ZMB	2020	16	43934	Female	20-24	63			1	0	1	0	0	0		1
AFR	Zambia	ZMB	2020	16	43934	Male	44325	20			1	0	1	0	0	0
AFR	Zambia	ZMB	2020	16	43934	Unknown	Unknown	999
AFR	Zambia	ZMB	2020	16	43934	All	25-29	72			4	0	4	0	0	0		4
AFR	Zambia	ZMB	2020	16	43934	All	50-54	95			1	0	1	0	0	0		1
AFR	Zambia	ZMB	2020	16	43934	All	All	0	17	0	18	1	18	1				16			1230		DAILY
AFR	Zambia	ZMB	2020	16	43934	Female	25-29	72			3	0	3	0	0	0		3
AFR	Zambia	ZMB	2020	16	43934	Female	All	0			10	0
AFR	Zambia	ZMB	2020	16	43934	Male	50-54	95			1	0	1	0	0	0		1
AFR	Zambia	ZMB	2020	16	43934	Male	55-59	101			2	0	2	0	0	0		2
AFR	Zambia	ZMB	2020	16	43934	All	20-24	63			1	0	1	0	0	0		1
AFR	Zambia	ZMB	2020	16	43934	Female	44483	34			1	0	1	0	0	0
AFR	Zambia	ZMB	2020	16	43934	Female	35-39	82			2	0	2	0	0	0		2
AFR	Zambia	ZMB	2020	16	43934	Female	40-44	86			1	0	1	0	0	0		1
AFR	Zambia	ZMB	2020	16	43934	Male	25-29	72			1	0	1	0	0	0		1
AFR	Zambia	ZMB	2020	16	43934	Male	All	0			6	0
AFR	Zambia	ZMB	2020	16	43934	Male	Unknown	999
AFR	Zambia	ZMB	2020	16	43934	All	15-19	43			1	1	1	1	0	0		1
AFR	Zambia	ZMB	2020	16	43934	All	44325	20			1	0	1	0	0	0
AFR	Zambia	ZMB	2020	16	43934	All	Unknown	999
AFR	Zambia	ZMB	2020	16	43934	Female	15-19	43			1	1	1	1	0	0		1
AFR	Zambia	ZMB	2020	16	43934	Female	55-59	101			1	0	1	0	0	0		1
AFR	Zambia	ZMB	2020	16	43934	Female	Unknown	999
AFR	Zambia	ZMB	2020	16	43934	Male	35-39	82			1	0	1	0	0	0		1
AFR	Zambia	ZMB	2020	16	43934	Unknown	All	0
AFR	Zambia	ZMB	2020	19	43955	All	All	0	133	1	143	4	143	4				56			5663		DAILY
AFR	Zambia	ZMB	2020	19	43955	Female	All	0
AFR	Zambia	ZMB	2020	19	43955	Unknown	Unknown	999
AFR	Zambia	ZMB	2020	19	43955	All	Unknown	999
AFR	Zambia	ZMB	2020	19	43955	Female	Unknown	999
AFR	Zambia	ZMB	2020	19	43955	Unknown	All	0
AFR	Zambia	ZMB	2020	19	43955	Male	All	0
AFR	Zambia	ZMB	2020	19	43955	Male	Unknown	999
AFR	Zambia	ZMB	2020	22	43976	Female	All	0
AFR	Zambia	ZMB	2020	22	43976	Male	Unknown	999
AFR	Zambia	ZMB	2020	22	43976	Unknown	Unknown	999
AFR	Zambia	ZMB	2020	22	43976	All	All	0	137	0	159		159								4264		DAILY
AFR	Zambia	ZMB	2020	22	43976	Male	All	0
AFR	Zambia	ZMB	2020	22	43976	All	Unknown	999
AFR	Zambia	ZMB	2020	22	43976	Female	Unknown	999
AFR	Zambia	ZMB	2020	22	43976	Unknown	All	0
AFR	Zambia	ZMB	2020	25	43997	Male	Unknown	999
AFR	Zambia	ZMB	2020	25	43997	Unknown	Unknown	999
AFR	Zambia	ZMB	2020	25	43997	Female	All	0
AFR	Zambia	ZMB	2020	25	43997	All	Unknown	999
AFR	Zambia	ZMB	2020	25	43997	Female	Unknown	999
AFR	Zambia	ZMB	2020	25	43997	Unknown	All	0
AFR	Zambia	ZMB	2020	25	43997	All	All	0	73	1	94	6	94	6				13			3842		DAILY
AFR	Zambia	ZMB	2020	25	43997	Male	All	0
AFR	Zambia	ZMB	2020	32	44046	Female	All	0
AFR	Zambia	ZMB	2020	32	44046	Female	Unknown	999
AFR	Zambia	ZMB	2020	32	44046	Male	Unknown	999
AFR	Zambia	ZMB	2020	32	44046	Unknown	Unknown	999
AFR	Zambia	ZMB	2020	32	44046	All	All	0	1675	38	1738	65	1738	65				4			8994		DAILY
AFR	Zambia	ZMB	2020	32	44046	All	Unknown	999
AFR	Zambia	ZMB	2020	32	44046	Male	All	0
AFR	Zambia	ZMB	2020	32	44046	Unknown	All	0
AFR	Zambia	ZMB	2020	35	44067	Male	Unknown	999
AFR	Zambia	ZMB	2020	35	44067	Unknown	Unknown	999
AFR	Zambia	ZMB	2020	35	44067	Female	All	0
AFR	Zambia	ZMB	2020	35	44067	Female	Unknown	999
AFR	Zambia	ZMB	2020	35	44067	Unknown	All	0
AFR	Zambia	ZMB	2020	35	44067	All	All	0	1275	7	943	7	943	7				4			6437		DAILY
AFR	Zambia	ZMB	2020	35	44067	All	Unknown	999
AFR	Zambia	ZMB	2020	35	44067	Male	All	0
AFR	Zambia	ZMB	2020	38	44088	Female	All	0
AFR	Zambia	ZMB	2020	38	44088	Female	Unknown	999
AFR	Zambia	ZMB	2020	38	44088	Male	Unknown	999
AFR	Zambia	ZMB	2020	38	44088	Unknown	Unknown	999
AFR	Zambia	ZMB	2020	38	44088	All	All	0	558	17	592	18	592	18							8914		DAILY
AFR	Zambia	ZMB	2020	38	44088	All	Unknown	999
AFR	Zambia	ZMB	2020	38	44088	Unknown	All	0
AFR	Zambia	ZMB	2020	38	44088	Male	All	0
AFR	Zambia	ZMB	2020	41	44109	Male	Unknown	999
AFR	Zambia	ZMB	2020	41	44109	Unknown	Unknown	999
AFR	Zambia	ZMB	2020	41	44109	Female	All	0
AFR	Zambia	ZMB	2020	41	44109	Female	Unknown	999
AFR	Zambia	ZMB	2020	41	44109	Male	All	0
AFR	Zambia	ZMB	2020	41	44109	All	All	0	585	3	406	3	406	3				15			24650		DAILY
AFR	Zambia	ZMB	2020	41	44109	All	Unknown	999
AFR	Zambia	ZMB	2020	41	44109	Unknown	All	0
AFR	Zambia	ZMB	2020	48	44158	Female	Unknown	999
AFR	Zambia	ZMB	2020	48	44158	Male	Unknown	999
AFR	Zambia	ZMB	2020	48	44158	All	Unknown	999
AFR	Zambia	ZMB	2020	48	44158	Unknown	All	0
AFR	Zambia	ZMB	2020	48	44158	Unknown	Unknown	999
AFR	Zambia	ZMB	2020	48	44158	All	All	0	195	1	184	7	184	7		0					32523		DAILY
AFR	Zambia	ZMB	2020	48	44158	Female	All	0
AFR	Zambia	ZMB	2020	48	44158	Male	All	0
AFR	Zambia	ZMB	2020	51	44179	Female	Unknown	999
AFR	Zambia	ZMB	2020	51	44179	Male	Unknown	999
AFR	Zambia	ZMB	2020	51	44179	All	Unknown	999
AFR	Zambia	ZMB	2020	51	44179	Unknown	All	0
AFR	Zambia	ZMB	2020	51	44179	Unknown	Unknown	999
AFR	Zambia	ZMB	2020	51	44179	All	All	0	529	9	442	6	442	6							41812		DAILY
AFR	Zambia	ZMB	2020	51	44179	Female	All	0
AFR	Zambia	ZMB	2020	51	44179	Male	All	0
AFR	Zambia	ZMB	2021	2	44207	Male	Unknown	999
AFR	Zambia	ZMB	2021	2	44207	Unknown	Unknown	999
AFR	Zambia	ZMB	2021	2	44207	Female	All	0
AFR	Zambia	ZMB	2021	2	44207	All	All	0	9507	68	9877	77	9877	77							43685		DAILY
AFR	Zambia	ZMB	2021	2	44207	Male	All	0
AFR	Zambia	ZMB	2021	2	44207	All	Unknown	999
AFR	Zambia	ZMB	2021	2	44207	Female	Unknown	999
AFR	Zambia	ZMB	2021	2	44207	Unknown	All	0
AFR	Zambia	ZMB	2021	5	44228	Male	Unknown	999
AFR	Zambia	ZMB	2021	5	44228	Unknown	Unknown	999
AFR	Zambia	ZMB	2021	5	44228	Female	All	0
AFR	Zambia	ZMB	2021	5	44228	All	All	0	8075	94	8446	90	8446	90							61555		DAILY
AFR	Zambia	ZMB	2021	5	44228	All	Unknown	999
AFR	Zambia	ZMB	2021	5	44228	Male	All	0
AFR	Zambia	ZMB	2021	5	44228	Female	Unknown	999
AFR	Zambia	ZMB	2021	5	44228	Unknown	All	0
AFR	Zambia	ZMB	2021	8	44249	Male	Unknown	999
AFR	Zambia	ZMB	2021	8	44249	Unknown	Unknown	999
AFR	Zambia	ZMB	2021	8	44249	Female	All	0
AFR	Zambia	ZMB	2021	8	44249	Female	Unknown	999
AFR	Zambia	ZMB	2021	8	44249	All	All	0	3277	43	4031	71	4031	71							35608		DAILY
AFR	Zambia	ZMB	2021	8	44249	All	Unknown	999
AFR	Zambia	ZMB	2021	8	44249	Male	All	0
AFR	Zambia	ZMB	2021	8	44249	Unknown	All	0
AFR	Zambia	ZMB	2021	11	44270	Male	Unknown	999
AFR	Zambia	ZMB	2021	11	44270	Unknown	Unknown	999
AFR	Zambia	ZMB	2021	11	44270	Female	All	0
AFR	Zambia	ZMB	2021	11	44270	Female	Unknown	999
AFR	Zambia	ZMB	2021	11	44270	All	All	0	1799	25	1652	21	1652	21							25649		DAILY
AFR	Zambia	ZMB	2021	11	44270	All	Unknown	999
AFR	Zambia	ZMB	2021	11	44270	Male	All	0
AFR	Zambia	ZMB	2021	11	44270	Unknown	All	0
AFR	Zambia	ZMB	2021	15	44298	All	All	0	926	8	889	9	889	9							46109		DAILY
AFR	Zambia	ZMB	2021	15	44298	All	Unknown	999
AFR	Zambia	ZMB	2021	15	44298	Unknown	All	0
AFR	Zambia	ZMB	2021	15	44298	Unknown	Unknown	999
AFR	Zambia	ZMB	2021	18	44319	All	All	0	387	6	399	4	399	4							29519		DAILY
AFR	Zambia	ZMB	2021	18	44319	All	Unknown	999
AFR	Zambia	ZMB	2021	18	44319	Unknown	All	0
AFR	Zambia	ZMB	2021	18	44319	Unknown	Unknown	999
AFR	Zambia	ZMB	2021	21	44340	All	All	0	1645	9	1849	10	1849	10							45556		DAILY
AFR	Zambia	ZMB	2021	21	44340	All	Unknown	999
AFR	Zambia	ZMB	2021	21	44340	Unknown	All	0
AFR	Zambia	ZMB	2021	21	44340	Unknown	Unknown	999
AFR	Zimbabwe	ZWE	2020	3	43843	All	All	0	0	0													DAILY
AFR	Zimbabwe	ZWE	2020	10	43892	Female	Unknown	999
AFR	Zimbabwe	ZWE	2020	10	43892	Male	All	0
AFR	Zimbabwe	ZWE	2020	10	43892	All	Unknown	999
AFR	Zimbabwe	ZWE	2020	10	43892	Male	Unknown	999
AFR	Zimbabwe	ZWE	2020	10	43892	Unknown	All	0
AFR	Zimbabwe	ZWE	2020	10	43892	All	All	0	0	0		1		1									DAILY
AFR	Zimbabwe	ZWE	2020	10	43892	Female	All	0
AFR	Zimbabwe	ZWE	2020	10	43892	Unknown	Unknown	999
AFR	Zimbabwe	ZWE	2020	13	43913	All	30-34	78			1	0	1	0	0	0
AFR	Zimbabwe	ZWE	2020	13	43913	Female	20-24	63			2	0	2	0	0	0		0
AFR	Zimbabwe	ZWE	2020	13	43913	Female	Unknown	999
AFR	Zimbabwe	ZWE	2020	13	43913	Male	All	0			3	0
AFR	Zimbabwe	ZWE	2020	13	43913	All	25-29	72			1	0	1	0	0	0
AFR	Zimbabwe	ZWE	2020	13	43913	All	75-79	116			1	1	1	1	0	0		0
AFR	Zimbabwe	ZWE	2020	13	43913	All	Unknown	999
AFR	Zimbabwe	ZWE	2020	13	43913	Male	25-29	72			1	0	1	0	0	0
AFR	Zimbabwe	ZWE	2020	13	43913	Male	30-34	78			1	0	1	0	0	0
AFR	Zimbabwe	ZWE	2020	13	43913	Male	75-79	116			1	1	1	1	0	0		0
AFR	Zimbabwe	ZWE	2020	13	43913	Male	Unknown	999
AFR	Zimbabwe	ZWE	2020	13	43913	Unknown	All	0
AFR	Zimbabwe	ZWE	2020	13	43913	Unknown	Unknown	999
AFR	Zimbabwe	ZWE	2020	13	43913	All	20-24	63			2	0	2	0	0	0		0
AFR	Zimbabwe	ZWE	2020	13	43913	All	40-44	86			1	0	1	0	0	0
AFR	Zimbabwe	ZWE	2020	13	43913	All	All	0	3	1	5	1	5	1							194		DAILY
AFR	Zimbabwe	ZWE	2020	13	43913	Female	40-44	86			1	0	1	0	0	0
AFR	Zimbabwe	ZWE	2020	13	43913	Female	All	0			2	0
AFR	Zimbabwe	ZWE	2020	16	43934	All	30-34	78			2	0	2	0	0	0
AFR	Zimbabwe	ZWE	2020	16	43934	All	80+	121			1	1	1	1	0	0
AFR	Zimbabwe	ZWE	2020	16	43934	Female	15-19	43			1	0	1	0	0	0
AFR	Zimbabwe	ZWE	2020	16	43934	Female	30-34	78			1	0	1	0	0	0
AFR	Zimbabwe	ZWE	2020	16	43934	Female	75-79	116			1	0	1	0	0	0		0
AFR	Zimbabwe	ZWE	2020	16	43934	Female	Unknown	999
AFR	Zimbabwe	ZWE	2020	16	43934	Male	40-44	86			1	0	1	0	0	0
AFR	Zimbabwe	ZWE	2020	16	43934	Male	All	0			2
AFR	Zimbabwe	ZWE	2020	16	43934	All	25-29	72			1	0	1	0	0	0
AFR	Zimbabwe	ZWE	2020	16	43934	All	75-79	116			1	0	1	0	0	0		0
AFR	Zimbabwe	ZWE	2020	16	43934	All	All	0	12	0	10	1	10	1		0					1946		DAILY
AFR	Zimbabwe	ZWE	2020	16	43934	All	Unknown	999
AFR	Zimbabwe	ZWE	2020	16	43934	Female	44483	34			1	0	1	0	0	0
AFR	Zimbabwe	ZWE	2020	16	43934	Female	80+	121			1	1	1	1	0	0
AFR	Zimbabwe	ZWE	2020	16	43934	Male	30-34	78			1	0	1	0	0	0
AFR	Zimbabwe	ZWE	2020	16	43934	Unknown	All	0
AFR	Zimbabwe	ZWE	2020	16	43934	Unknown	Unknown	999
AFR	Zimbabwe	ZWE	2020	16	43934	All	15-19	43			1	0	1	0	0	0
AFR	Zimbabwe	ZWE	2020	16	43934	All	20-24	63			1	0	1	0	0	0
AFR	Zimbabwe	ZWE	2020	16	43934	Female	25-29	72			1	0	1	0	0	0
AFR	Zimbabwe	ZWE	2020	16	43934	Female	All	0			8
AFR	Zimbabwe	ZWE	2020	16	43934	Male	20-24	63			1	0	1	0	0	0
AFR	Zimbabwe	ZWE	2020	16	43934	All	<5	9			1	0	1	0	0	0
AFR	Zimbabwe	ZWE	2020	16	43934	All	44483	34			1	0	1	0	0	0
AFR	Zimbabwe	ZWE	2020	16	43934	All	40-44	86			1	0	1	0	0	0
AFR	Zimbabwe	ZWE	2020	16	43934	All	50-54	95			1	0	1	0	0	0
AFR	Zimbabwe	ZWE	2020	16	43934	Female	<5	9			1	0	1	0	0	0
AFR	Zimbabwe	ZWE	2020	16	43934	Female	50-54	95			1	0	1	0	0	0
AFR	Zimbabwe	ZWE	2020	16	43934	Male	Unknown	999
AFR	Zimbabwe	ZWE	2020	19	43955	All	30-34	78			1	0	1	0	0	0
AFR	Zimbabwe	ZWE	2020	19	43955	Female	Unknown	999
AFR	Zimbabwe	ZWE	2020	19	43955	Male	All	0			1
AFR	Zimbabwe	ZWE	2020	19	43955	All	25-29	72			1	0	1	0	0	0
AFR	Zimbabwe	ZWE	2020	19	43955	All	65-69	107			1	0	1	0	0	0
AFR	Zimbabwe	ZWE	2020	19	43955	All	All	0	1	0	2		2								2356		DAILY
AFR	Zimbabwe	ZWE	2020	19	43955	All	Unknown	999
AFR	Zimbabwe	ZWE	2020	19	43955	Male	30-34	78			1	0	1	0	0	0
AFR	Zimbabwe	ZWE	2020	19	43955	Unknown	All	0
AFR	Zimbabwe	ZWE	2020	19	43955	Unknown	Unknown	999
AFR	Zimbabwe	ZWE	2020	19	43955	Female	25-29	72			1	0	1	0	0	0
AFR	Zimbabwe	ZWE	2020	19	43955	Female	65-69	107			1	0	1	0	0	0
AFR	Zimbabwe	ZWE	2020	19	43955	Female	All	0			1
AFR	Zimbabwe	ZWE	2020	19	43955	All	50-54	95			1	0	1	0	0	0
AFR	Zimbabwe	ZWE	2020	19	43955	Female	50-54	95			1	0	1	0	0	0
AFR	Zimbabwe	ZWE	2020	19	43955	Male	Unknown	999
AFR	Zimbabwe	ZWE	2020	26	44004	Male	All	0
AFR	Zimbabwe	ZWE	2020	26	44004	All	All	0	88	3	78	11	78	11		0		33			788		DAILY
AFR	Zimbabwe	ZWE	2020	26	44004	Unknown	All	0
AFR	Zimbabwe	ZWE	2020	26	44004	Unknown	Unknown	999
AFR	Zimbabwe	ZWE	2020	26	44004	Female	All	0
AFR	Zimbabwe	ZWE	2020	26	44004	Female	Unknown	999
AFR	Zimbabwe	ZWE	2020	26	44004	All	Unknown	999
AFR	Zimbabwe	ZWE	2020	26	44004	Male	Unknown	999
AFR	Zimbabwe	ZWE	2020	29	44025	Male	All	0
AFR	Zimbabwe	ZWE	2020	29	44025	All	All	0	496	7	626	7	626	7							4522		DAILY
AFR	Zimbabwe	ZWE	2020	29	44025	Unknown	All	0
AFR	Zimbabwe	ZWE	2020	29	44025	Unknown	Unknown	999
AFR	Zimbabwe	ZWE	2020	29	44025	Female	All	0
AFR	Zimbabwe	ZWE	2020	29	44025	Female	Unknown	999
AFR	Zimbabwe	ZWE	2020	29	44025	All	Unknown	999
AFR	Zimbabwe	ZWE	2020	29	44025	Male	Unknown	999
AFR	Zimbabwe	ZWE	2020	32	44046	All	All	0	916	33	728	34	728	34				113			8423		DAILY
AFR	Zimbabwe	ZWE	2020	32	44046	Unknown	Unknown	999
AFR	Zimbabwe	ZWE	2020	32	44046	Female	All	0
AFR	Zimbabwe	ZWE	2020	32	44046	Female	Unknown	999
AFR	Zimbabwe	ZWE	2020	32	44046	Male	All	0
AFR	Zimbabwe	ZWE	2020	32	44046	All	Unknown	999
AFR	Zimbabwe	ZWE	2020	32	44046	Male	Unknown	999
AFR	Zimbabwe	ZWE	2020	32	44046	Unknown	All	0
AFR	Zimbabwe	ZWE	2020	35	44067	All	All	0	513	43	482	41	482	41				4			7440		DAILY
AFR	Zimbabwe	ZWE	2020	35	44067	Unknown	Unknown	999
AFR	Zimbabwe	ZWE	2020	35	44067	Female	All	0
AFR	Zimbabwe	ZWE	2020	35	44067	Female	Unknown	999
AFR	Zimbabwe	ZWE	2020	35	44067	Male	All	0
AFR	Zimbabwe	ZWE	2020	35	44067	All	Unknown	999
AFR	Zimbabwe	ZWE	2020	35	44067	Male	Unknown	999
AFR	Zimbabwe	ZWE	2020	35	44067	Unknown	All	0
AFR	Zimbabwe	ZWE	2020	42	44116	All	All	0	116	2	136	1	136	1				8			4184		DAILY
AFR	Zimbabwe	ZWE	2020	42	44116	Female	All	0
AFR	Zimbabwe	ZWE	2020	42	44116	Unknown	Unknown	999
AFR	Zimbabwe	ZWE	2020	42	44116	Female	Unknown	999
AFR	Zimbabwe	ZWE	2020	42	44116	Male	All	0
AFR	Zimbabwe	ZWE	2020	42	44116	Male	Unknown	999
AFR	Zimbabwe	ZWE	2020	42	44116	All	Unknown	999
AFR	Zimbabwe	ZWE	2020	42	44116	Unknown	All	0
AFR	Zimbabwe	ZWE	2020	45	44137	All	All	0	104	7	157	10	157	10				11			33589		DAILY
AFR	Zimbabwe	ZWE	2020	45	44137	Female	All	0
AFR	Zimbabwe	ZWE	2020	45	44137	Unknown	Unknown	999
AFR	Zimbabwe	ZWE	2020	45	44137	Unknown	All	0
AFR	Zimbabwe	ZWE	2020	45	44137	All	Unknown	999
AFR	Zimbabwe	ZWE	2020	45	44137	Female	Unknown	999
AFR	Zimbabwe	ZWE	2020	45	44137	Male	All	0
AFR	Zimbabwe	ZWE	2020	45	44137	Male	Unknown	999
AFR	Zimbabwe	ZWE	2020	48	44158	All	50-54	95			1	0	1	0	0	0
AFR	Zimbabwe	ZWE	2020	48	44158	All	All	0	702	10	730	8	730	8							7279		DAILY
AFR	Zimbabwe	ZWE	2020	48	44158	Female	All	0
AFR	Zimbabwe	ZWE	2020	48	44158	Unknown	Unknown	999
AFR	Zimbabwe	ZWE	2020	48	44158	All	35-39	82			1	0	1	0	0	0
AFR	Zimbabwe	ZWE	2020	48	44158	Female	Unknown	999
AFR	Zimbabwe	ZWE	2020	48	44158	Unknown	All	0
AFR	Zimbabwe	ZWE	2020	48	44158	All	Unknown	999
AFR	Zimbabwe	ZWE	2020	48	44158	Male	35-39	82			1	0	1	0	0	0
AFR	Zimbabwe	ZWE	2020	48	44158	Male	50-54	95			1	0	1	0	0	0
AFR	Zimbabwe	ZWE	2020	48	44158	Male	All	0			2	0	2	0	0	0
AFR	Zimbabwe	ZWE	2020	48	44158	Male	Unknown	999
AFR	Zimbabwe	ZWE	2020	51	44179	All	All	0	1070	13	1079	13	1079	13							9491		DAILY
AFR	Zimbabwe	ZWE	2020	51	44179	Female	All	0
AFR	Zimbabwe	ZWE	2020	51	44179	Unknown	Unknown	999
AFR	Zimbabwe	ZWE	2020	51	44179	Female	Unknown	999
AFR	Zimbabwe	ZWE	2020	51	44179	Unknown	All	0
AFR	Zimbabwe	ZWE	2020	51	44179	All	Unknown	999
AFR	Zimbabwe	ZWE	2020	51	44179	Male	All	0
AFR	Zimbabwe	ZWE	2020	51	44179	Male	Unknown	999
AFR	Zimbabwe	ZWE	2021	2	44207	All	All	0	6382	200	5726	206	5726	206							14423		DAILY
AFR	Zimbabwe	ZWE	2021	2	44207	Unknown	All	0
AFR	Zimbabwe	ZWE	2021	2	44207	Unknown	Unknown	999
AFR	Zimbabwe	ZWE	2021	2	44207	Male	All	0
AFR	Zimbabwe	ZWE	2021	2	44207	All	Unknown	999
AFR	Zimbabwe	ZWE	2021	2	44207	Male	Unknown	999
AFR	Zimbabwe	ZWE	2021	2	44207	Female	All	0
AFR	Zimbabwe	ZWE	2021	2	44207	Female	Unknown	999
AFR	Zimbabwe	ZWE	2021	9	44256	All	All	0	266	27	182	22	182	22							10653		DAILY
AFR	Zimbabwe	ZWE	2021	9	44256	Unknown	Unknown	999
AFR	Zimbabwe	ZWE	2021	9	44256	All	Unknown	999
AFR	Zimbabwe	ZWE	2021	9	44256	Male	Unknown	999
AFR	Zimbabwe	ZWE	2021	9	44256	Unknown	All	0
AFR	Zimbabwe	ZWE	2021	9	44256	Female	All	0
AFR	Zimbabwe	ZWE	2021	9	44256	Female	Unknown	999
AFR	Zimbabwe	ZWE	2021	9	44256	Male	All	0
AFR	Zimbabwe	ZWE	2021	12	44277	All	All	0	156	9	157	8	157	8							15679		DAILY
AFR	Zimbabwe	ZWE	2021	12	44277	Unknown	Unknown	999
AFR	Zimbabwe	ZWE	2021	12	44277	Female	All	0
AFR	Zimbabwe	ZWE	2021	12	44277	Female	Unknown	999
AFR	Zimbabwe	ZWE	2021	12	44277	Male	All	0
AFR	Zimbabwe	ZWE	2021	12	44277	All	Unknown	999
AFR	Zimbabwe	ZWE	2021	12	44277	Male	Unknown	999
AFR	Zimbabwe	ZWE	2021	12	44277	Unknown	All	0
AFR	Zimbabwe	ZWE	2021	15	44298	Unknown	Unknown	999
AFR	Zimbabwe	ZWE	2021	15	44298	All	All	0	396	14	463	15	463	15							13736		DAILY
AFR	Zimbabwe	ZWE	2021	15	44298	All	Unknown	999
AFR	Zimbabwe	ZWE	2021	15	44298	Unknown	All	0
AFR	Zimbabwe	ZWE	2021	18	44319	All	All	0	154	8	138	6	138	6							14897		DAILY
AFR	Zimbabwe	ZWE	2021	18	44319	Unknown	Unknown	999
AFR	Zimbabwe	ZWE	2021	18	44319	All	Unknown	999
AFR	Zimbabwe	ZWE	2021	18	44319	Unknown	All	0
AFR	Botswana	BWA	2020	3	43843	All	All	0	0	0													DAILY
AFR	Botswana	BWA	2020	6	43864	All	All	0	0	0													DAILY
AFR	Botswana	BWA	2020	9	43885	All	All	0	0	0													DAILY
AFR	Botswana	BWA	2020	16	43934	All	30-34	78			2	0	2	0	0	0		0
AFR	Botswana	BWA	2020	16	43934	Female	All	0			2
AFR	Botswana	BWA	2020	16	43934	Male	20-24	63			1	0	1	0	0	0		0
AFR	Botswana	BWA	2020	16	43934	All	20-24	63			1	0	1	0	0	0		0
AFR	Botswana	BWA	2020	16	43934	Female	Unknown	999
AFR	Botswana	BWA	2020	16	43934	Male	30-34	78			1	0	1	0	0	0		0
AFR	Botswana	BWA	2020	16	43934	Unknown	All	0
AFR	Botswana	BWA	2020	16	43934	All	25-29	72			1	0	1	0	0	0		0
AFR	Botswana	BWA	2020	16	43934	Female	25-29	72			1	0	1	0	0	0		0
AFR	Botswana	BWA	2020	16	43934	Male	Unknown	999
AFR	Botswana	BWA	2020	16	43934	Unknown	Unknown	999
AFR	Botswana	BWA	2020	16	43934	All	All	0	2	0	7		7										DAILY
AFR	Botswana	BWA	2020	16	43934	All	Unknown	999
AFR	Botswana	BWA	2020	16	43934	Female	30-34	78			1	0	1	0	0	0		0
AFR	Botswana	BWA	2020	16	43934	Male	All	0			5
AFR	Botswana	BWA	2020	19	43955	All	All	0	0	0											5951		DAILY
AFR	Botswana	BWA	2020	22	43976	Female	All	0
AFR	Botswana	BWA	2020	22	43976	Female	Unknown	999
AFR	Botswana	BWA	2020	22	43976	Unknown	All	0
AFR	Botswana	BWA	2020	22	43976	All	All	0	6	0	3		3										DAILY
AFR	Botswana	BWA	2020	22	43976	All	Unknown	999
AFR	Botswana	BWA	2020	22	43976	Male	All	0
AFR	Botswana	BWA	2020	22	43976	Male	Unknown	999
AFR	Botswana	BWA	2020	22	43976	Unknown	Unknown	999
AFR	Botswana	BWA	2020	29	44025	Male	All	0
AFR	Botswana	BWA	2020	29	44025	Female	All	0
AFR	Botswana	BWA	2020	29	44025	Female	Unknown	999
AFR	Botswana	BWA	2020	29	44025	Male	Unknown	999
AFR	Botswana	BWA	2020	29	44025	Unknown	Unknown	999
AFR	Botswana	BWA	2020	29	44025	All	All	0	208	0	123	2	123	2		0							DAILY
AFR	Botswana	BWA	2020	29	44025	All	Unknown	999
AFR	Botswana	BWA	2020	29	44025	Unknown	All	0
AFR	Botswana	BWA	2020	32	44046	Female	All	0
AFR	Botswana	BWA	2020	32	44046	Female	Unknown	999
AFR	Botswana	BWA	2020	32	44046	All	All	0	0	0	172	5	172	5		0					5811		DAILY
AFR	Botswana	BWA	2020	32	44046	Male	All	0
AFR	Botswana	BWA	2020	32	44046	All	Unknown	999
AFR	Botswana	BWA	2020	32	44046	Unknown	All	0
AFR	Botswana	BWA	2020	32	44046	Unknown	Unknown	999
AFR	Botswana	BWA	2020	32	44046	Male	Unknown	999
AFR	Botswana	BWA	2020	35	44067	All	All	0	325	3	325	3	325	3							16127		DAILY
AFR	Botswana	BWA	2020	35	44067	Female	All	0
AFR	Botswana	BWA	2020	35	44067	Male	All	0
AFR	Botswana	BWA	2020	35	44067	Female	Unknown	999
AFR	Botswana	BWA	2020	35	44067	Male	Unknown	999
AFR	Botswana	BWA	2020	35	44067	All	Unknown	999
AFR	Botswana	BWA	2020	35	44067	Unknown	All	0
AFR	Botswana	BWA	2020	35	44067	Unknown	Unknown	999
AFR	Botswana	BWA	2020	38	44088	Female	Unknown	999
AFR	Botswana	BWA	2020	38	44088	Male	Unknown	999
AFR	Botswana	BWA	2020	38	44088	All	All	0	315	3	104	2	104	2							17764		DAILY
AFR	Botswana	BWA	2020	38	44088	Female	All	0
AFR	Botswana	BWA	2020	38	44088	Male	All	0
AFR	Botswana	BWA	2020	38	44088	All	Unknown	999
AFR	Botswana	BWA	2020	38	44088	Unknown	All	0
AFR	Botswana	BWA	2020	38	44088	Unknown	Unknown	999
AFR	Botswana	BWA	2020	45	44137	Male	Unknown	999
AFR	Botswana	BWA	2020	45	44137	All	All	0	1193	3	1193	3	1193	3							31065		DAILY
AFR	Botswana	BWA	2020	45	44137	Female	All	0
AFR	Botswana	BWA	2020	45	44137	Male	All	0
AFR	Botswana	BWA	2020	45	44137	All	Unknown	999
AFR	Botswana	BWA	2020	45	44137	Female	Unknown	999
AFR	Botswana	BWA	2020	45	44137	Unknown	All	0
AFR	Botswana	BWA	2020	45	44137	Unknown	Unknown	999
AFR	Botswana	BWA	2020	48	44158	Female	35-39	82			2	0	2	0	0	0		1
AFR	Botswana	BWA	2020	48	44158	Female	75-79	116			1	1	1	1	0	0		0
AFR	Botswana	BWA	2020	48	44158	Male	Unknown	999
AFR	Botswana	BWA	2020	48	44158	All	30-34	78			1	0	1	0	0	0		0
AFR	Botswana	BWA	2020	48	44158	All	50-54	95			3	0	3	0	0	0		0
AFR	Botswana	BWA	2020	48	44158	All	All	0	398	0	925	1	925	1				2			29021		DAILY
AFR	Botswana	BWA	2020	48	44158	Female	All	0			4	1	4	1	0	0		1
AFR	Botswana	BWA	2020	48	44158	Male	40-44	86			2	0	2	0	0	0		1
AFR	Botswana	BWA	2020	48	44158	Male	45-49	89			2	0	2	0	0	0		0
AFR	Botswana	BWA	2020	48	44158	Male	50-54	95			2	0	2	0	0	0		0
AFR	Botswana	BWA	2020	48	44158	Male	All	0			7	0	7	0	0	0		1
AFR	Botswana	BWA	2020	48	44158	All	Unknown	999
AFR	Botswana	BWA	2020	48	44158	Female	50-54	95			1	0	1	0	0	0		0
AFR	Botswana	BWA	2020	48	44158	Female	Unknown	999
AFR	Botswana	BWA	2020	48	44158	Male	30-34	78			1	0	1	0	0	0		0
AFR	Botswana	BWA	2020	48	44158	All	35-39	82			2	0	2	0	0	0		1
AFR	Botswana	BWA	2020	48	44158	All	40-44	86			2	0	2	0	0	0		1
AFR	Botswana	BWA	2020	48	44158	All	45-49	89			2	0	2	0	0	0		0
AFR	Botswana	BWA	2020	48	44158	All	75-79	116			1	1	1	1	0	0		0
AFR	Botswana	BWA	2020	48	44158	Unknown	All	0
AFR	Botswana	BWA	2020	48	44158	Unknown	Unknown	999
AFR	Botswana	BWA	2020	51	44179	Male	All	0
AFR	Botswana	BWA	2020	51	44179	Male	Unknown	999
AFR	Botswana	BWA	2020	51	44179	All	All	0	372	1	684		684								25309		DAILY
AFR	Botswana	BWA	2020	51	44179	Female	All	0
AFR	Botswana	BWA	2020	51	44179	All	Unknown	999
AFR	Botswana	BWA	2020	51	44179	Female	Unknown	999
AFR	Botswana	BWA	2020	51	44179	Unknown	All	0
AFR	Botswana	BWA	2020	51	44179	Unknown	Unknown	999
AFR	Botswana	BWA	2021	2	44207	Female	All	0
AFR	Botswana	BWA	2021	2	44207	Female	Unknown	999
AFR	Botswana	BWA	2021	2	44207	Male	Unknown	999
AFR	Botswana	BWA	2021	2	44207	Unknown	Unknown	999
AFR	Botswana	BWA	2021	2	44207	All	All	0	0	0	2115	39	2115	39							13795		DAILY
AFR	Botswana	BWA	2021	2	44207	All	Unknown	999
AFR	Botswana	BWA	2021	2	44207	Male	All	0
AFR	Botswana	BWA	2021	2	44207	Unknown	All	0
AFR	Botswana	BWA	2021	5	44228	Female	All	0
AFR	Botswana	BWA	2021	5	44228	Female	Unknown	999
AFR	Botswana	BWA	2021	5	44228	Male	All	0
AFR	Botswana	BWA	2021	5	44228	All	All	0	2210	29	2202	30	2202	30									DAILY
AFR	Botswana	BWA	2021	5	44228	All	Unknown	999
AFR	Botswana	BWA	2021	5	44228	Unknown	All	0
AFR	Botswana	BWA	2021	5	44228	Male	Unknown	999
AFR	Botswana	BWA	2021	5	44228	Unknown	Unknown	999
AFR	Botswana	BWA	2021	8	44249	Male	All	0
AFR	Botswana	BWA	2021	8	44249	Female	All	0
AFR	Botswana	BWA	2021	8	44249	Female	Unknown	999
AFR	Botswana	BWA	2021	8	44249	Male	Unknown	999
AFR	Botswana	BWA	2021	8	44249	Unknown	Unknown	999
AFR	Botswana	BWA	2021	8	44249	All	All	0	1846	56	5344	53	5344	53				1			69214		DAILY
AFR	Botswana	BWA	2021	8	44249	All	Unknown	999
AFR	Botswana	BWA	2021	8	44249	Unknown	All	0
AFR	Botswana	BWA	2021	15	44298	All	All	0	1401	35	1258	21	1258	21							24804		DAILY
AFR	Botswana	BWA	2021	15	44298	All	Unknown	999
AFR	Botswana	BWA	2021	15	44298	Unknown	All	0
AFR	Botswana	BWA	2021	15	44298	Unknown	Unknown	999
AFR	Botswana	BWA	2021	18	44319	All	All	0	1483	22	1205	27	1205	27							87226		DAILY
AFR	Botswana	BWA	2021	18	44319	All	Unknown	999
AFR	Botswana	BWA	2021	18	44319	Unknown	All	0
AFR	Botswana	BWA	2021	18	44319	Unknown	Unknown	999
AFR	Botswana	BWA	2021	21	44340	All	All	0	2162	47	2114	40	2114	40							31590		DAILY
AFR	Botswana	BWA	2021	21	44340	All	Unknown	999
AFR	Botswana	BWA	2021	21	44340	Unknown	All	0
AFR	Botswana	BWA	2021	21	44340	Unknown	Unknown	999
AFR	Cameroon	CMR	2020	7	43871	All	All	0	0	0													DAILY
AFR	Cameroon	CMR	2020	10	43892	Female	45-49	89			1	1	1	1	0	0		1
AFR	Cameroon	CMR	2020	10	43892	Female	All	0			0
AFR	Cameroon	CMR	2020	10	43892	Male	65-69	107			1	1	1	1	0	0		1
AFR	Cameroon	CMR	2020	10	43892	Female	Unknown	999
AFR	Cameroon	CMR	2020	10	43892	Male	50-54	95			1	1	1	1	0	0		1
AFR	Cameroon	CMR	2020	10	43892	Male	All	0			1
AFR	Cameroon	CMR	2020	10	43892	All	50-54	95			1	1	1	1	0	0		1
AFR	Cameroon	CMR	2020	10	43892	Male	Unknown	999
AFR	Cameroon	CMR	2020	10	43892	All	45-49	89			1	1	1	1	0	0		1
AFR	Cameroon	CMR	2020	10	43892	All	65-69	107			1	1	1	1	0	0		1
AFR	Cameroon	CMR	2020	10	43892	All	All	0	6	0	2	4	2	4		0		2					DAILY
AFR	Cameroon	CMR	2020	10	43892	All	Unknown	999
AFR	Cameroon	CMR	2020	10	43892	Unknown	All	0
AFR	Cameroon	CMR	2020	10	43892	Unknown	Unknown	999
AFR	Cameroon	CMR	2020	13	43913	Female	All	0
AFR	Cameroon	CMR	2020	13	43913	Female	Unknown	999
AFR	Cameroon	CMR	2020	13	43913	Male	All	0
AFR	Cameroon	CMR	2020	13	43913	Male	Unknown	999
AFR	Cameroon	CMR	2020	13	43913	All	All	0	64	2	51	2	51	2				51					DAILY
AFR	Cameroon	CMR	2020	13	43913	All	Unknown	999
AFR	Cameroon	CMR	2020	13	43913	Unknown	All	0
AFR	Cameroon	CMR	2020	13	43913	Unknown	Unknown	999
AFR	Cameroon	CMR	2020	16	43934	Female	All	0
AFR	Cameroon	CMR	2020	16	43934	Female	Unknown	999
AFR	Cameroon	CMR	2020	16	43934	Male	All	0
AFR	Cameroon	CMR	2020	16	43934	Male	Unknown	999
AFR	Cameroon	CMR	2020	16	43934	All	All	0	213	11	194	30	194	30				31					DAILY
AFR	Cameroon	CMR	2020	16	43934	All	Unknown	999
AFR	Cameroon	CMR	2020	16	43934	Unknown	All	0
AFR	Cameroon	CMR	2020	16	43934	Unknown	Unknown	999
AFR	Cameroon	CMR	2020	23	43983	Female	All	0
AFR	Cameroon	CMR	2020	23	43983	Female	Unknown	999
AFR	Cameroon	CMR	2020	23	43983	Male	All	0
AFR	Cameroon	CMR	2020	23	43983	Male	Unknown	999
AFR	Cameroon	CMR	2020	23	43983	Unknown	All	0
AFR	Cameroon	CMR	2020	23	43983	All	All	0	1940	27	2156	24	2156	24				112					DAILY
AFR	Cameroon	CMR	2020	23	43983	All	Unknown	999
AFR	Cameroon	CMR	2020	23	43983	Unknown	Unknown	999
AFR	Cameroon	CMR	2020	26	44004	Female	All	0
AFR	Cameroon	CMR	2020	26	44004	Female	Unknown	999
AFR	Cameroon	CMR	2020	26	44004	Male	All	0
AFR	Cameroon	CMR	2020	26	44004	Unknown	Unknown	999
AFR	Cameroon	CMR	2020	26	44004	All	All	0	1954	31	1638	25	1638	25							24318		DAILY
AFR	Cameroon	CMR	2020	26	44004	All	Unknown	999
AFR	Cameroon	CMR	2020	26	44004	Male	Unknown	999
AFR	Cameroon	CMR	2020	26	44004	Unknown	All	0
AFR	Cameroon	CMR	2020	29	44025	All	All	0	1241	14	1349	23	1349	23							40839		DAILY
AFR	Cameroon	CMR	2020	29	44025	Female	All	0
AFR	Cameroon	CMR	2020	29	44025	Unknown	Unknown	999
AFR	Cameroon	CMR	2020	29	44025	Female	Unknown	999
AFR	Cameroon	CMR	2020	29	44025	Male	All	0
AFR	Cameroon	CMR	2020	29	44025	Male	Unknown	999
AFR	Cameroon	CMR	2020	29	44025	Unknown	All	0
AFR	Cameroon	CMR	2020	29	44025	All	Unknown	999
AFR	Cameroon	CMR	2020	36	44074	Female	Unknown	999
AFR	Cameroon	CMR	2020	36	44074	Male	All	0
AFR	Cameroon	CMR	2020	36	44074	Male	Unknown	999
AFR	Cameroon	CMR	2020	36	44074	All	All	0	462	4	439	1	439	1				5			46453		DAILY
AFR	Cameroon	CMR	2020	36	44074	Female	All	0
AFR	Cameroon	CMR	2020	36	44074	Unknown	Unknown	999
AFR	Cameroon	CMR	2020	36	44074	All	Unknown	999
AFR	Cameroon	CMR	2020	36	44074	Unknown	All	0
AFR	Cameroon	CMR	2020	39	44095	All	All	0	304	2	277	2	277	2									DAILY
AFR	Cameroon	CMR	2020	39	44095	Female	All	0
AFR	Cameroon	CMR	2020	39	44095	Unknown	Unknown	999
AFR	Cameroon	CMR	2020	39	44095	Male	All	0
AFR	Cameroon	CMR	2020	39	44095	Male	Unknown	999
AFR	Cameroon	CMR	2020	39	44095	All	Unknown	999
AFR	Cameroon	CMR	2020	39	44095	Female	Unknown	999
AFR	Cameroon	CMR	2020	39	44095	Unknown	All	0
AFR	Cameroon	CMR	2020	42	44116	All	All	0	281	3	171	2	171	2									DAILY
AFR	Cameroon	CMR	2020	42	44116	Female	All	0
AFR	Cameroon	CMR	2020	42	44116	Unknown	Unknown	999
AFR	Cameroon	CMR	2020	42	44116	Male	All	0
AFR	Cameroon	CMR	2020	42	44116	Male	Unknown	999
AFR	Cameroon	CMR	2020	42	44116	All	Unknown	999
AFR	Cameroon	CMR	2020	42	44116	Female	Unknown	999
AFR	Cameroon	CMR	2020	42	44116	Unknown	All	0
AFR	Cameroon	CMR	2020	45	44137	All	All	0	549	3	318	4	318	4									DAILY
AFR	Cameroon	CMR	2020	45	44137	Female	All	0
AFR	Cameroon	CMR	2020	45	44137	Unknown	Unknown	999
AFR	Cameroon	CMR	2020	45	44137	Male	Unknown	999
AFR	Cameroon	CMR	2020	45	44137	Unknown	All	0
AFR	Cameroon	CMR	2020	45	44137	All	Unknown	999
AFR	Cameroon	CMR	2020	45	44137	Female	Unknown	999
AFR	Cameroon	CMR	2020	45	44137	Male	All	0
AFR	Cameroon	CMR	2020	52	44186	Female	All	0
AFR	Cameroon	CMR	2020	52	44186	Male	Unknown	999
AFR	Cameroon	CMR	2020	52	44186	All	All	0	428	0	428		428					14					DAILY
AFR	Cameroon	CMR	2020	52	44186	Unknown	All	0
AFR	Cameroon	CMR	2020	52	44186	Unknown	Unknown	999
AFR	Cameroon	CMR	2020	52	44186	All	Unknown	999
AFR	Cameroon	CMR	2020	52	44186	Female	Unknown	999
AFR	Cameroon	CMR	2020	52	44186	Male	All	0
AFR	Cameroon	CMR	2021	6	44235	Unknown	All	0
AFR	Cameroon	CMR	2021	6	44235	All	Unknown	999
AFR	Cameroon	CMR	2021	6	44235	Female	All	0
AFR	Cameroon	CMR	2021	6	44235	Female	Unknown	999
AFR	Cameroon	CMR	2021	6	44235	Male	All	0
AFR	Cameroon	CMR	2021	6	44235	Male	Unknown	999
AFR	Cameroon	CMR	2021	6	44235	All	All	0	1081	0	1287	26	1287	26				28					DAILY
AFR	Cameroon	CMR	2021	6	44235	Unknown	Unknown	999
AFR	Cameroon	CMR	2021	9	44256	Unknown	All	0
AFR	Cameroon	CMR	2021	9	44256	All	Unknown	999
AFR	Cameroon	CMR	2021	9	44256	Female	Unknown	999
AFR	Cameroon	CMR	2021	9	44256	Male	All	0
AFR	Cameroon	CMR	2021	9	44256	Male	Unknown	999
AFR	Cameroon	CMR	2021	9	44256	All	All	0	1965	28	3274	37	3274	37				107					DAILY
AFR	Cameroon	CMR	2021	9	44256	Female	All	0
AFR	Cameroon	CMR	2021	9	44256	Unknown	Unknown	999
AFR	Cameroon	CMR	2021	12	44277	All	Unknown	999
AFR	Cameroon	CMR	2021	12	44277	Unknown	All	0
AFR	Rwanda	RWA	2020	52	44186	Unknown	Unknown	999
AFR	Rwanda	RWA	2020	52	44186	All	All	0	585	13	677	11	677	11							27755		DAILY
AFR	Rwanda	RWA	2020	52	44186	All	Unknown	999
AFR	Rwanda	RWA	2020	52	44186	Unknown	All	0
AFR	Rwanda	RWA	2020	52	44186	Female	All	0
AFR	Rwanda	RWA	2020	52	44186	Female	Unknown	999
AFR	Rwanda	RWA	2020	52	44186	Male	All	0
AFR	Rwanda	RWA	2021	3	44214	Male	Unknown	999
AFR	Rwanda	RWA	2021	3	44214	All	All	0	1797	32	1943	32	1943	32							11601		DAILY
AFR	Rwanda	RWA	2021	3	44214	Female	All	0
AFR	Rwanda	RWA	2021	3	44214	Unknown	Unknown	999
AFR	Rwanda	RWA	2021	3	44214	All	Unknown	999
AFR	Rwanda	RWA	2021	3	44214	Female	Unknown	999
AFR	Rwanda	RWA	2021	3	44214	Male	All	0
AFR	Rwanda	RWA	2021	3	44214	Unknown	All	0
AFR	Rwanda	RWA	2021	6	44235	All	All	0	930	19	892	19	892	19							8197		DAILY
AFR	Rwanda	RWA	2021	6	44235	Female	All	0
AFR	Rwanda	RWA	2021	6	44235	Male	Unknown	999
AFR	Rwanda	RWA	2021	6	44235	All	Unknown	999
AFR	Rwanda	RWA	2021	6	44235	Female	Unknown	999
AFR	Rwanda	RWA	2021	6	44235	Male	All	0
AFR	Rwanda	RWA	2021	6	44235	Unknown	All	0
AFR	Rwanda	RWA	2021	6	44235	Unknown	Unknown	999
AFR	Rwanda	RWA	2021	9	44256	Male	Unknown	999
AFR	Rwanda	RWA	2021	9	44256	All	All	0	636	6	659	7	659	7							25080		DAILY
AFR	Rwanda	RWA	2021	9	44256	Female	All	0
AFR	Rwanda	RWA	2021	9	44256	Unknown	Unknown	999
AFR	Rwanda	RWA	2021	9	44256	All	Unknown	999
AFR	Rwanda	RWA	2021	9	44256	Female	Unknown	999
AFR	Rwanda	RWA	2021	9	44256	Male	All	0
AFR	Cameroon	CMR	2021	12	44277	All	All	0	8681	133	6251		6251		0			86					DAILY
AFR	Cameroon	CMR	2021	12	44277	Unknown	Unknown	999
AFR	Cameroon	CMR	2021	15	44298	All	All	0	4394	68													DAILY
AFR	Cameroon	CMR	2021	22	44347	All	All	0	947	5											49557		DAILY
AFR	Democratic Republic of the Congo	COD	2020	5	43857	All	All	0	0	0													DAILY
AFR	Democratic Republic of the Congo	COD	2020	8	43878	All	All	0	0	0													DAILY
AFR	Democratic Republic of the Congo	COD	2020	11	43899	All	44483	34			0
AFR	Democratic Republic of the Congo	COD	2020	11	43899	All	55-59	101
AFR	Democratic Republic of the Congo	COD	2020	11	43899	All	65-69	107			0
AFR	Democratic Republic of the Congo	COD	2020	11	43899	All	Unknown	999
AFR	Democratic Republic of the Congo	COD	2020	11	43899	Female	Unknown	999
AFR	Democratic Republic of the Congo	COD	2020	11	43899	Male	30-34	78
AFR	Democratic Republic of the Congo	COD	2020	11	43899	Male	35-39	82
AFR	Democratic Republic of the Congo	COD	2020	11	43899	Male	70-74	113			1
AFR	Democratic Republic of the Congo	COD	2020	11	43899	Female	25-29	72
AFR	Democratic Republic of the Congo	COD	2020	11	43899	Female	35-39	82
AFR	Democratic Republic of the Congo	COD	2020	11	43899	Female	65-69	107
AFR	Democratic Republic of the Congo	COD	2020	11	43899	Female	All	0			0
AFR	Democratic Republic of the Congo	COD	2020	11	43899	Male	Unknown	999
AFR	Democratic Republic of the Congo	COD	2020	11	43899	All	25-29	72
AFR	Democratic Republic of the Congo	COD	2020	11	43899	All	30-34	78
AFR	Democratic Republic of the Congo	COD	2020	11	43899	All	60-64	103			0
AFR	Democratic Republic of the Congo	COD	2020	11	43899	All	All	0	6	0	3	5	3	5		0		4					DAILY
AFR	Democratic Republic of the Congo	COD	2020	11	43899	Female	30-34	78
AFR	Democratic Republic of the Congo	COD	2020	11	43899	Male	44483	34			0
AFR	Democratic Republic of the Congo	COD	2020	11	43899	Male	40-44	86
AFR	Democratic Republic of the Congo	COD	2020	11	43899	Male	45-49	89
AFR	Democratic Republic of the Congo	COD	2020	11	43899	Male	50-54	95
AFR	Democratic Republic of the Congo	COD	2020	11	43899	Male	All	0			4
AFR	Democratic Republic of the Congo	COD	2020	11	43899	All	35-39	82
AFR	Democratic Republic of the Congo	COD	2020	11	43899	All	40-44	86
AFR	Democratic Republic of the Congo	COD	2020	11	43899	All	45-49	89
AFR	Democratic Republic of the Congo	COD	2020	11	43899	All	50-54	95
AFR	Democratic Republic of the Congo	COD	2020	11	43899	All	70-74	113			1
AFR	Democratic Republic of the Congo	COD	2020	11	43899	Male	55-59	101
AFR	Democratic Republic of the Congo	COD	2020	11	43899	Male	60-64	103			0
AFR	Democratic Republic of the Congo	COD	2020	11	43899	Unknown	All	0
AFR	Democratic Republic of the Congo	COD	2020	11	43899	Unknown	Unknown	999
AFR	Democratic Republic of the Congo	COD	2020	14	43920	Female	75-79	116			1
AFR	Democratic Republic of the Congo	COD	2020	14	43920	Female	All	0			33	0
AFR	Democratic Republic of the Congo	COD	2020	14	43920	Male	All	0			48	0
AFR	Democratic Republic of the Congo	COD	2020	14	43920	Male	Unknown	999
AFR	Democratic Republic of the Congo	COD	2020	14	43920	All	<5	9			0
AFR	Democratic Republic of the Congo	COD	2020	14	43920	All	Unknown	999
AFR	Democratic Republic of the Congo	COD	2020	14	43920	Female	<5	9			0
AFR	Democratic Republic of the Congo	COD	2020	14	43920	Female	Unknown	999
AFR	Democratic Republic of the Congo	COD	2020	14	43920	Male	70-74	113			3
AFR	Democratic Republic of the Congo	COD	2020	14	43920	Unknown	All	0
AFR	Democratic Republic of the Congo	COD	2020	14	43920	All	70-74	113			3
AFR	Democratic Republic of the Congo	COD	2020	14	43920	All	75-79	116			2
AFR	Democratic Republic of the Congo	COD	2020	14	43920	Male	60-64	103			3
AFR	Democratic Republic of the Congo	COD	2020	14	43920	Unknown	Unknown	999
AFR	Democratic Republic of the Congo	COD	2020	14	43920	All	60-64	103			9
AFR	Democratic Republic of the Congo	COD	2020	14	43920	All	All	0	80	10	80	10	80	10				4					DAILY
AFR	Democratic Republic of the Congo	COD	2020	14	43920	Female	60-64	103			6
AFR	Democratic Republic of the Congo	COD	2020	14	43920	Male	<5	9			0
AFR	Democratic Republic of the Congo	COD	2020	21	43969	All	Unknown	999
AFR	Democratic Republic of the Congo	COD	2020	21	43969	Female	Unknown	999
AFR	Democratic Republic of the Congo	COD	2020	21	43969	Unknown	All	0
AFR	Democratic Republic of the Congo	COD	2020	21	43969	All	All	0	686	2	759	6	759	6				38			914		DAILY
AFR	Democratic Republic of the Congo	COD	2020	21	43969	Female	All	0			277	0
AFR	Democratic Republic of the Congo	COD	2020	21	43969	Male	All	0			494	0
AFR	Democratic Republic of the Congo	COD	2020	21	43969	Male	Unknown	999
AFR	Democratic Republic of the Congo	COD	2020	21	43969	Unknown	Unknown	999
AFR	Democratic Republic of the Congo	COD	2020	24	43990	All	15-19	43			18
AFR	Democratic Republic of the Congo	COD	2020	24	43990	All	44325	20			10
AFR	Democratic Republic of the Congo	COD	2020	24	43990	All	65-69	107			38
AFR	Democratic Republic of the Congo	COD	2020	24	43990	All	70-74	113			43
AFR	Democratic Republic of the Congo	COD	2020	24	43990	All	75-79	116			13
AFR	Democratic Republic of the Congo	COD	2020	24	43990	All	80+	121			7
AFR	Democratic Republic of the Congo	COD	2020	24	43990	All	Unknown	999
AFR	Democratic Republic of the Congo	COD	2020	24	43990	Female	44325	20			5
AFR	Democratic Republic of the Congo	COD	2020	24	43990	Female	65-69	107			13
AFR	Democratic Republic of the Congo	COD	2020	24	43990	Female	75-79	116			5
AFR	Democratic Republic of the Congo	COD	2020	24	43990	Female	Unknown	999
AFR	Democratic Republic of the Congo	COD	2020	24	43990	Unknown	All	0
AFR	Democratic Republic of the Congo	COD	2020	24	43990	All	<5	9			8
AFR	Democratic Republic of the Congo	COD	2020	24	43990	All	All	0	846	24	731	21	731	21				17			4309		DAILY
AFR	Democratic Republic of the Congo	COD	2020	24	43990	Female	80+	121			3
AFR	Democratic Republic of the Congo	COD	2020	24	43990	Male	65-69	107			25
AFR	Democratic Republic of the Congo	COD	2020	24	43990	Male	70-74	113			33
AFR	Democratic Republic of the Congo	COD	2020	24	43990	Male	75-79	116			8
AFR	Democratic Republic of the Congo	COD	2020	24	43990	Male	All	0			512	0
AFR	Democratic Republic of the Congo	COD	2020	24	43990	Female	<5	9			4
AFR	Democratic Republic of the Congo	COD	2020	24	43990	Male	15-19	43			10
AFR	Democratic Republic of the Congo	COD	2020	24	43990	Male	60-64	103			38
AFR	Democratic Republic of the Congo	COD	2020	24	43990	All	60-64	103			46
AFR	Democratic Republic of the Congo	COD	2020	24	43990	Female	All	0			233	0
AFR	Democratic Republic of the Congo	COD	2020	24	43990	Male	Unknown	999
AFR	Democratic Republic of the Congo	COD	2020	24	43990	Unknown	Unknown	999
AFR	Democratic Republic of the Congo	COD	2020	27	44011	All	Unknown	999
AFR	Democratic Republic of the Congo	COD	2020	27	44011	Female	Unknown	999
AFR	Democratic Republic of the Congo	COD	2020	27	44011	Unknown	All	0
AFR	Democratic Republic of the Congo	COD	2020	27	44011	All	All	0	689	29	393	11	393	11				10			758		DAILY
AFR	Democratic Republic of the Congo	COD	2020	27	44011	Male	All	0			327	0
AFR	Democratic Republic of the Congo	COD	2020	27	44011	Female	All	0			156	0
AFR	Democratic Republic of the Congo	COD	2020	27	44011	Male	Unknown	999
AFR	Democratic Republic of the Congo	COD	2020	27	44011	Unknown	Unknown	999
AFR	Democratic Republic of the Congo	COD	2020	30	44032	Female	Unknown	999
AFR	Democratic Republic of the Congo	COD	2020	30	44032	Unknown	All	0
AFR	Democratic Republic of the Congo	COD	2020	30	44032	All	All	0	517	8	400	14	400	14				2			10245		DAILY
AFR	Democratic Republic of the Congo	COD	2020	30	44032	All	Unknown	999
AFR	Democratic Republic of the Congo	COD	2020	30	44032	Male	All	0			227	0
AFR	Democratic Republic of the Congo	COD	2020	30	44032	Female	All	0			109	0
AFR	Democratic Republic of the Congo	COD	2020	30	44032	Male	Unknown	999
AFR	Democratic Republic of the Congo	COD	2020	30	44032	Unknown	Unknown	999
AFR	Democratic Republic of the Congo	COD	2020	37	44081	All	All	0	236	3	157	1	157	1				3			1652		DAILY
AFR	Democratic Republic of the Congo	COD	2020	37	44081	All	Unknown	999
AFR	Democratic Republic of the Congo	COD	2020	37	44081	Male	All	0			66	0
AFR	Democratic Republic of the Congo	COD	2020	37	44081	Unknown	All	0
AFR	Democratic Republic of the Congo	COD	2020	37	44081	Female	Unknown	999
AFR	Democratic Republic of the Congo	COD	2020	37	44081	Female	All	0			39	0
AFR	Democratic Republic of the Congo	COD	2020	37	44081	Male	Unknown	999
AFR	Democratic Republic of the Congo	COD	2020	37	44081	Unknown	Unknown	999
AFR	Democratic Republic of the Congo	COD	2020	40	44102	Male	All	0			105	0
AFR	Democratic Republic of the Congo	COD	2020	40	44102	All	All	0	159	3	165	3	165	3				5			873		DAILY
AFR	Democratic Republic of the Congo	COD	2020	40	44102	All	Unknown	999
AFR	Democratic Republic of the Congo	COD	2020	40	44102	Unknown	All	0
AFR	Democratic Republic of the Congo	COD	2020	40	44102	Female	Unknown	999
AFR	Democratic Republic of the Congo	COD	2020	40	44102	Female	All	0			49	0
AFR	Democratic Republic of the Congo	COD	2020	40	44102	Male	Unknown	999
AFR	Democratic Republic of the Congo	COD	2020	40	44102	Unknown	Unknown	999
AFR	Democratic Republic of the Congo	COD	2020	43	44123	Male	All	0			68	0
AFR	Democratic Republic of the Congo	COD	2020	43	44123	All	All	0	122	2	122	2	122	2				2			883		DAILY
AFR	Democratic Republic of the Congo	COD	2020	43	44123	All	Unknown	999
AFR	Democratic Republic of the Congo	COD	2020	43	44123	Unknown	All	0
AFR	Democratic Republic of the Congo	COD	2020	43	44123	Female	Unknown	999
AFR	Democratic Republic of the Congo	COD	2020	43	44123	Female	All	0			55	0
AFR	Democratic Republic of the Congo	COD	2020	43	44123	Male	Unknown	999
AFR	Democratic Republic of the Congo	COD	2020	43	44123	Unknown	Unknown	999
AFR	Democratic Republic of the Congo	COD	2020	50	44172	All	All	0	815	8	917	14	917	14				6			3248		DAILY
AFR	Democratic Republic of the Congo	COD	2020	50	44172	Male	All	0			485	0
AFR	Democratic Republic of the Congo	COD	2020	50	44172	All	Unknown	999
AFR	Democratic Republic of the Congo	COD	2020	50	44172	Unknown	All	0
AFR	Democratic Republic of the Congo	COD	2020	50	44172	Unknown	Unknown	999
AFR	Democratic Republic of the Congo	COD	2020	50	44172	Female	All	0			361	0
AFR	Democratic Republic of the Congo	COD	2020	50	44172	Female	Unknown	999
AFR	Democratic Republic of the Congo	COD	2020	50	44172	Male	Unknown	999
AFR	Democratic Republic of the Congo	COD	2020	53	44193	Unknown	All	0
AFR	Democratic Republic of the Congo	COD	2020	53	44193	Unknown	Unknown	999
AFR	Democratic Republic of the Congo	COD	2020	53	44193	All	All	0	1568	25	1237	17	1237	17				4			5075		DAILY
AFR	Democratic Republic of the Congo	COD	2020	53	44193	Male	All	0			646	0
AFR	Democratic Republic of the Congo	COD	2020	53	44193	Female	All	0			423	0
AFR	Democratic Republic of the Congo	COD	2020	53	44193	Female	Unknown	999
AFR	Democratic Republic of the Congo	COD	2020	53	44193	Male	Unknown	999
AFR	Democratic Republic of the Congo	COD	2020	53	44193	All	Unknown	999
AFR	Democratic Republic of the Congo	COD	2021	4	44221	All	Unknown	999
AFR	Democratic Republic of the Congo	COD	2021	4	44221	Female	Unknown	999
AFR	Democratic Republic of the Congo	COD	2021	4	44221	Unknown	All	0
AFR	Democratic Republic of the Congo	COD	2021	4	44221	All	All	0	735	11	888	12	888	12				1			7440		DAILY
AFR	Democratic Republic of the Congo	COD	2021	4	44221	Male	All	0			604	0
AFR	Democratic Republic of the Congo	COD	2021	4	44221	Female	All	0			384	0
AFR	Democratic Republic of the Congo	COD	2021	4	44221	Male	Unknown	999
AFR	Democratic Republic of the Congo	COD	2021	4	44221	Unknown	Unknown	999
AFR	Democratic Republic of the Congo	COD	2021	7	44242	Female	Unknown	999
AFR	Democratic Republic of the Congo	COD	2021	7	44242	Unknown	All	0
AFR	Democratic Republic of the Congo	COD	2021	7	44242	All	All	0	840	8	759	8	759	8				1			10645		DAILY
AFR	Democratic Republic of the Congo	COD	2021	7	44242	All	Unknown	999
AFR	Democratic Republic of the Congo	COD	2021	7	44242	Male	All	0			588	0
AFR	Democratic Republic of the Congo	COD	2021	7	44242	Female	All	0			358	0
AFR	Democratic Republic of the Congo	COD	2021	7	44242	Male	Unknown	999
AFR	Democratic Republic of the Congo	COD	2021	7	44242	Unknown	Unknown	999
AFR	Democratic Republic of the Congo	COD	2021	10	44263	Unknown	All	0
AFR	Democratic Republic of the Congo	COD	2021	10	44263	All	All	0	469	5	450	5	450	5				1			1323		DAILY
AFR	Democratic Republic of the Congo	COD	2021	10	44263	All	Unknown	999
AFR	Democratic Republic of the Congo	COD	2021	10	44263	Male	All	0			263	0
AFR	Democratic Republic of the Congo	COD	2021	10	44263	Female	Unknown	999
AFR	Democratic Republic of the Congo	COD	2021	10	44263	Female	All	0			148	0
AFR	Democratic Republic of the Congo	COD	2021	10	44263	Male	Unknown	999
AFR	Democratic Republic of the Congo	COD	2021	10	44263	Unknown	Unknown	999
AFR	Democratic Republic of the Congo	COD	2021	13	44284	Unknown	All	0
AFR	Democratic Republic of the Congo	COD	2021	13	44284	All	All	0	406	11	342	6	342	6							1042		DAILY
AFR	Democratic Republic of the Congo	COD	2021	13	44284	All	Unknown	999
AFR	Democratic Republic of the Congo	COD	2021	13	44284	Unknown	Unknown	999
AFR	Democratic Republic of the Congo	COD	2021	20	44333	All	All	0	317	3	443	3	443	3							2576		DAILY
AFR	Democratic Republic of the Congo	COD	2021	20	44333	All	Unknown	999
AFR	Democratic Republic of the Congo	COD	2021	20	44333	Unknown	All	0
AFR	Democratic Republic of the Congo	COD	2021	20	44333	Unknown	Unknown	999
AFR	Democratic Republic of the Congo	COD	2021	23	44354	All	All	0	2153	37	2051	858	2051	858							12892		DAILY
AFR	Rwanda	RWA	2021	9	44256	Unknown	All	0
AFR	Rwanda	RWA	2021	13	44284	All	Unknown	999
AFR	Rwanda	RWA	2021	13	44284	Unknown	All	0
AFR	Rwanda	RWA	2021	13	44284	Unknown	Unknown	999
AFR	Rwanda	RWA	2021	13	44284	All	All	0	934	11	1063	10	1063	10							53618		DAILY
AFR	Rwanda	RWA	2021	16	44305	All	Unknown	999
AFR	Rwanda	RWA	2021	16	44305	Unknown	All	0
AFR	Rwanda	RWA	2021	16	44305	Unknown	Unknown	999
AFR	Rwanda	RWA	2021	16	44305	All	All	0	669	6	705	5	705	5							32201		DAILY
AFR	Rwanda	RWA	2021	19	44326	Unknown	All	0
AFR	Rwanda	RWA	2021	19	44326	Unknown	Unknown	999
AFR	Rwanda	RWA	2021	19	44326	All	All	0	348	4	282	4	282	4							13916		DAILY
AFR	Rwanda	RWA	2021	19	44326	All	Unknown	999
AFR	Rwanda	RWA	2021	22	44347	Unknown	All	0
AFR	Rwanda	RWA	2021	22	44347	Unknown	Unknown	999
AFR	Rwanda	RWA	2021	22	44347	All	All	0	382	10	105	5	105	5							8870		DAILY
AFR	Rwanda	RWA	2021	22	44347	All	Unknown	999
AFR	Ethiopia	ETH	2020	5	43857	All	All	0	0	0													DAILY
AFR	Ethiopia	ETH	2020	8	43878	All	All	0	0	0													DAILY
AFR	Ethiopia	ETH	2020	11	43899	Female	Unknown	999
AFR	Ethiopia	ETH	2020	11	43899	All	40-44	86			2	1	2	1	0	0
AFR	Ethiopia	ETH	2020	11	43899	All	45-49	89			1	0	1	0	0	0
AFR	Ethiopia	ETH	2020	11	43899	All	All	0	5	0	4	1	4	1		0							DAILY
AFR	Ethiopia	ETH	2020	11	43899	Female	All	0			0
AFR	Ethiopia	ETH	2020	11	43899	Unknown	Unknown	999
AFR	Ethiopia	ETH	2020	11	43899	All	Unknown	999
AFR	Ethiopia	ETH	2020	11	43899	Male	40-44	86			2	1	2	1	0	0
AFR	Ethiopia	ETH	2020	11	43899	Male	45-49	89			1	0	1	0	0	0
AFR	Ethiopia	ETH	2020	11	43899	Male	All	0			4
AFR	Ethiopia	ETH	2020	11	43899	Male	Unknown	999
AFR	Ethiopia	ETH	2020	11	43899	Unknown	All	0
AFR	Ethiopia	ETH	2020	18	43948	All	15-19	43			2	0	2	0	0	0
AFR	Ethiopia	ETH	2020	18	43948	All	20-24	63			2	0	2	0	0	0
AFR	Ethiopia	ETH	2020	18	43948	Female	25-29	72			1	0	1	0	0	0
AFR	Ethiopia	ETH	2020	18	43948	Female	Unknown	999
AFR	Ethiopia	ETH	2020	18	43948	Male	25-29	72			1	0	1	0	0	0		1
AFR	Ethiopia	ETH	2020	18	43948	Male	40-44	86			1	0	1	0	0	0
AFR	Ethiopia	ETH	2020	18	43948	Male	45-49	89			2	0	2	0	0	0		0
AFR	Ethiopia	ETH	2020	18	43948	Male	All	0			7
AFR	Ethiopia	ETH	2020	18	43948	All	25-29	72			2	0	2	0	0	0		1
AFR	Ethiopia	ETH	2020	18	43948	All	All	0	11	0	12		12					1			10583		DAILY
AFR	Ethiopia	ETH	2020	18	43948	All	Unknown	999
AFR	Ethiopia	ETH	2020	18	43948	Female	15-19	43			2	0	2	0	0	0
AFR	Ethiopia	ETH	2020	18	43948	Male	50-54	95			1	0	1	0	0	0
AFR	Ethiopia	ETH	2020	18	43948	Male	Unknown	999
AFR	Ethiopia	ETH	2020	18	43948	Unknown	All	0
AFR	Ethiopia	ETH	2020	18	43948	Unknown	Unknown	999
AFR	Ethiopia	ETH	2020	18	43948	All	40-44	86			1	0	1	0	0	0
AFR	Ethiopia	ETH	2020	18	43948	All	45-49	89			4	0	4	0	0	0		0
AFR	Ethiopia	ETH	2020	18	43948	All	50-54	95			1	0	1	0	0	0
AFR	Ethiopia	ETH	2020	18	43948	Female	45-49	89			2	0	2	0	0	0		0
AFR	Ethiopia	ETH	2020	18	43948	Female	All	0			5
AFR	Ethiopia	ETH	2020	18	43948	Male	20-24	63			2	0	2	0	0	0
AFR	Ethiopia	ETH	2020	21	43969	Male	All	0
AFR	Ethiopia	ETH	2020	21	43969	Female	All	0
AFR	Ethiopia	ETH	2020	21	43969	Female	Unknown	999
AFR	Ethiopia	ETH	2020	21	43969	Male	Unknown	999
AFR	Ethiopia	ETH	2020	21	43969	All	All	0	188	0	265	33	265	33		0		42			27981		DAILY
AFR	Ethiopia	ETH	2020	21	43969	All	Unknown	999
AFR	Ethiopia	ETH	2020	21	43969	Unknown	All	0
AFR	Ethiopia	ETH	2020	21	43969	Unknown	Unknown	999
AFR	Ethiopia	ETH	2020	24	43990	Female	All	0
AFR	Ethiopia	ETH	2020	24	43990	Female	Unknown	999
AFR	Ethiopia	ETH	2020	24	43990	Male	All	0
AFR	Ethiopia	ETH	2020	24	43990	All	All	0	1232	35	1325	30	1325	30				62			38389		DAILY
AFR	Ethiopia	ETH	2020	24	43990	All	Unknown	999
AFR	Ethiopia	ETH	2020	24	43990	Unknown	All	0
AFR	Ethiopia	ETH	2020	24	43990	Unknown	Unknown	999
AFR	Ethiopia	ETH	2020	24	43990	Male	Unknown	999
AFR	Ethiopia	ETH	2020	27	44011	Male	All	0
AFR	Ethiopia	ETH	2020	27	44011	Female	All	0
AFR	Ethiopia	ETH	2020	27	44011	Female	Unknown	999
AFR	Ethiopia	ETH	2020	27	44011	All	Unknown	999
AFR	Ethiopia	ETH	2020	27	44011	Male	Unknown	999
AFR	Ethiopia	ETH	2020	27	44011	All	All	0	816	22	875	20	875	20				21			3693		DAILY
AFR	Ethiopia	ETH	2020	27	44011	Unknown	All	0
AFR	Ethiopia	ETH	2020	27	44011	Unknown	Unknown	999
AFR	Ethiopia	ETH	2020	34	44060	Female	All	0
AFR	Ethiopia	ETH	2020	34	44060	Male	All	0
AFR	Ethiopia	ETH	2020	34	44060	All	All	0	10139	153	10795	134	10795	134				272			147210		DAILY
AFR	Ethiopia	ETH	2020	34	44060	Unknown	All	0
AFR	Ethiopia	ETH	2020	34	44060	Unknown	Unknown	999
AFR	Ethiopia	ETH	2020	34	44060	All	Unknown	999
AFR	Ethiopia	ETH	2020	34	44060	Female	Unknown	999
AFR	Ethiopia	ETH	2020	34	44060	Male	Unknown	999
AFR	Ethiopia	ETH	2020	37	44081	Female	All	0
AFR	Ethiopia	ETH	2020	37	44081	Male	All	0
AFR	Ethiopia	ETH	2020	37	44081	All	Unknown	999
AFR	Ethiopia	ETH	2020	37	44081	Female	Unknown	999
AFR	Ethiopia	ETH	2020	37	44081	Male	Unknown	999
AFR	Ethiopia	ETH	2020	37	44081	Unknown	All	0
AFR	Ethiopia	ETH	2020	37	44081	All	All	0	6422	99	5629	95	5629	95				97			112003		DAILY
AFR	Ethiopia	ETH	2020	37	44081	Unknown	Unknown	999
AFR	Ethiopia	ETH	2020	40	44102	Female	All	0
AFR	Ethiopia	ETH	2020	40	44102	Male	All	0
AFR	Ethiopia	ETH	2020	40	44102	All	All	0	5160	49	5487	51	5487	51				17			36192		DAILY
AFR	Ethiopia	ETH	2020	40	44102	Unknown	Unknown	999
AFR	Ethiopia	ETH	2020	40	44102	All	Unknown	999
AFR	Ethiopia	ETH	2020	40	44102	Female	Unknown	999
AFR	Ethiopia	ETH	2020	40	44102	Male	Unknown	999
AFR	Ethiopia	ETH	2020	40	44102	Unknown	All	0
AFR	Ethiopia	ETH	2020	43	44123	All	All	0	4424	73	4206	74	4206	74				44			74523		DAILY
AFR	Ethiopia	ETH	2020	43	44123	Unknown	Unknown	999
AFR	Ethiopia	ETH	2020	43	44123	Female	All	0
AFR	Ethiopia	ETH	2020	43	44123	Male	All	0
AFR	Ethiopia	ETH	2020	43	44123	Male	Unknown	999
AFR	Ethiopia	ETH	2020	43	44123	All	Unknown	999
AFR	Ethiopia	ETH	2020	43	44123	Female	Unknown	999
AFR	Ethiopia	ETH	2020	43	44123	Unknown	All	0
AFR	Ethiopia	ETH	2020	50	44172	All	All	0	2620	34	3474	59	3474	59				9			37147		DAILY
AFR	Ethiopia	ETH	2020	50	44172	Female	All	0
AFR	Ethiopia	ETH	2020	50	44172	Unknown	Unknown	999
AFR	Ethiopia	ETH	2020	50	44172	All	Unknown	999
AFR	Ethiopia	ETH	2020	50	44172	Male	All	0
AFR	Ethiopia	ETH	2020	50	44172	Male	Unknown	999
AFR	Ethiopia	ETH	2020	50	44172	Female	Unknown	999
AFR	Ethiopia	ETH	2020	50	44172	Unknown	All	0
AFR	Ethiopia	ETH	2020	53	44193	All	All	0	2636	43	2758	39	2758	39				1			35256		DAILY
AFR	Ethiopia	ETH	2020	53	44193	Female	All	0
AFR	Ethiopia	ETH	2020	53	44193	Unknown	Unknown	999
AFR	Ethiopia	ETH	2020	53	44193	All	Unknown	999
AFR	Ethiopia	ETH	2020	53	44193	Male	All	0
AFR	Ethiopia	ETH	2020	53	44193	Male	Unknown	999
AFR	Ethiopia	ETH	2020	53	44193	Female	Unknown	999
AFR	Ethiopia	ETH	2020	53	44193	Unknown	All	0
AFR	Ethiopia	ETH	2021	4	44221	Male	All	0
AFR	Ethiopia	ETH	2021	4	44221	Female	All	0
AFR	Ethiopia	ETH	2021	4	44221	Female	Unknown	999
AFR	Ethiopia	ETH	2021	4	44221	All	All	0	3723	28	3883	27	3883	27							42696		DAILY
AFR	Ethiopia	ETH	2021	4	44221	Unknown	All	0
AFR	Ethiopia	ETH	2021	4	44221	Unknown	Unknown	999
AFR	Ethiopia	ETH	2021	4	44221	All	Unknown	999
AFR	Ethiopia	ETH	2021	4	44221	Male	Unknown	999
AFR	Ethiopia	ETH	2021	7	44242	Male	All	0
AFR	Ethiopia	ETH	2021	7	44242	Female	All	0
AFR	Ethiopia	ETH	2021	7	44242	All	All	0	6153	90	5714	85	5714	85							142512		DAILY
AFR	Ethiopia	ETH	2021	7	44242	Unknown	All	0
AFR	Ethiopia	ETH	2021	7	44242	Unknown	Unknown	999
AFR	Ethiopia	ETH	2021	7	44242	All	Unknown	999
AFR	Ethiopia	ETH	2021	7	44242	Female	Unknown	999
AFR	Ethiopia	ETH	2021	7	44242	Male	Unknown	999
AFR	Ethiopia	ETH	2021	10	44263	Male	All	0
AFR	Ethiopia	ETH	2021	10	44263	Female	All	0
AFR	Ethiopia	ETH	2021	10	44263	All	All	0	9025	120	9329	121	9329	121				63			41688		DAILY
AFR	Ethiopia	ETH	2021	10	44263	Unknown	All	0
AFR	Ethiopia	ETH	2021	10	44263	Unknown	Unknown	999
AFR	Ethiopia	ETH	2021	10	44263	All	Unknown	999
AFR	Ethiopia	ETH	2021	10	44263	Female	Unknown	999
AFR	Ethiopia	ETH	2021	10	44263	Male	Unknown	999
AFR	Ethiopia	ETH	2021	17	44312	All	All	0	7107	178	6105	175	6105	175							40210		DAILY
AFR	Ethiopia	ETH	2021	17	44312	Unknown	Unknown	999
AFR	Ethiopia	ETH	2021	17	44312	All	Unknown	999
AFR	Ethiopia	ETH	2021	17	44312	Unknown	All	0
AFR	Ethiopia	ETH	2021	20	44333	Unknown	Unknown	999
AFR	Ethiopia	ETH	2021	20	44333	All	Unknown	999
AFR	Ethiopia	ETH	2021	20	44333	Unknown	All	0
AFR	Ethiopia	ETH	2021	20	44333	All	All	0	3069	92	2930	80	2930	80							34271		DAILY
AFR	Ethiopia	ETH	2021	23	44354	All	All	0	1223	36	1273	33	1273	33							38185		DAILY
AFR	Kenya	KEN	2020	3	43843	All	All	0	0	0													DAILY
AFR	Kenya	KEN	2020	6	43864	All	All	0	0	0													DAILY
AFR	Kenya	KEN	2020	9	43885	All	All	0	0	0													DAILY
AFR	Kenya	KEN	2020	16	43934	All	30-34	78			2	0	2	0	0	0		0
AFR	Kenya	KEN	2020	16	43934	All	35-39	82			2	0	2	0	0	0		0
AFR	Kenya	KEN	2020	16	43934	Female	<5	9			1	0	1	0	0	0		0
AFR	Kenya	KEN	2020	16	43934	Male	20-24	63			1	0	1	0	0	0		0
AFR	Kenya	KEN	2020	16	43934	All	25-29	72			1	0	1	0	0	0		0
AFR	Kenya	KEN	2020	16	43934	All	40-44	86			2	0	2	0	0	0		0
AFR	Kenya	KEN	2020	16	43934	Female	25-29	72			1	0	1	0	0	0		0
AFR	Kenya	KEN	2020	16	43934	Female	All	0			5	0
AFR	Kenya	KEN	2020	16	43934	Male	15-19	43			1	0	1	0	0	0		0
AFR	Kenya	KEN	2020	16	43934	Male	Unknown	999
AFR	Kenya	KEN	2020	16	43934	Unknown	Unknown	999
AFR	Kenya	KEN	2020	16	43934	All	15-19	43			1	0	1	0	0	0		0
AFR	Kenya	KEN	2020	16	43934	All	20-24	63			2	0	2	0	0	0		0
AFR	Kenya	KEN	2020	16	43934	Female	20-24	63			1	0	1	0	0	0		0
AFR	Kenya	KEN	2020	16	43934	Female	Unknown	999
AFR	Kenya	KEN	2020	16	43934	Male	30-34	78			1	0	1	0	0	0		0
AFR	Kenya	KEN	2020	16	43934	Unknown	All	0
AFR	Kenya	KEN	2020	16	43934	All	<5	9			1	0	1	0	0	0		0
AFR	Kenya	KEN	2020	16	43934	All	All	0	71	5	73	5	73	5				20			450		DAILY
AFR	Kenya	KEN	2020	16	43934	All	Unknown	999
AFR	Kenya	KEN	2020	16	43934	Female	30-34	78			1	0	1	0	0	0		0
AFR	Kenya	KEN	2020	16	43934	Female	35-39	82			1	0	1	0	0	0
AFR	Kenya	KEN	2020	16	43934	Male	35-39	82			1	0	1	0	0	0		0
AFR	Kenya	KEN	2020	16	43934	Male	40-44	86			2	0	2	0	0	0		0
AFR	Kenya	KEN	2020	16	43934	Male	All	0			6	0
AFR	Kenya	KEN	2020	19	43955	Female	Unknown	999
AFR	Kenya	KEN	2020	19	43955	Female	All	0			25	0
AFR	Kenya	KEN	2020	19	43955	Male	Unknown	999
AFR	Kenya	KEN	2020	19	43955	Unknown	Unknown	999
AFR	Kenya	KEN	2020	19	43955	Unknown	All	0
AFR	Kenya	KEN	2020	19	43955	All	All	0	214	8	207	9	207	9				3			4526		DAILY
AFR	Kenya	KEN	2020	19	43955	All	Unknown	999
AFR	Kenya	KEN	2020	19	43955	Male	All	0			43	0
AFR	Kenya	KEN	2020	22	43976	Female	Unknown	999
AFR	Kenya	KEN	2020	22	43976	Female	All	0
AFR	Kenya	KEN	2020	22	43976	Male	Unknown	999
AFR	Kenya	KEN	2020	22	43976	Unknown	Unknown	999
AFR	Kenya	KEN	2020	22	43976	Unknown	All	0
AFR	Kenya	KEN	2020	22	43976	All	All	0	696	13	748	13	748	13				14			18916		DAILY
AFR	Kenya	KEN	2020	22	43976	All	Unknown	999
AFR	Kenya	KEN	2020	22	43976	Male	All	0
AFR	Kenya	KEN	2020	29	44025	Female	Unknown	999
AFR	Kenya	KEN	2020	29	44025	Female	All	0
AFR	Kenya	KEN	2020	29	44025	Male	Unknown	999
AFR	Kenya	KEN	2020	29	44025	Unknown	Unknown	999
AFR	Kenya	KEN	2020	29	44025	Male	All	0
AFR	Kenya	KEN	2020	29	44025	All	All	0	3024	41	3248	49	3248	49							23894		DAILY
AFR	Kenya	KEN	2020	29	44025	All	Unknown	999
AFR	Kenya	KEN	2020	29	44025	Unknown	All	0
AFR	Kenya	KEN	2020	32	44046	Female	Unknown	999
AFR	Kenya	KEN	2020	32	44046	Female	All	0
AFR	Kenya	KEN	2020	32	44046	Male	Unknown	999
AFR	Kenya	KEN	2020	32	44046	Male	All	0
AFR	Kenya	KEN	2020	32	44046	All	All	0	4474	54	4383	51	4383	51				174			43397		DAILY
AFR	Kenya	KEN	2020	32	44046	All	Unknown	999
AFR	Kenya	KEN	2020	32	44046	Unknown	All	0
AFR	Kenya	KEN	2020	32	44046	Unknown	Unknown	999
AFR	Kenya	KEN	2020	35	44067	Female	All	0
AFR	Kenya	KEN	2020	35	44067	Female	Unknown	999
AFR	Kenya	KEN	2020	35	44067	Male	Unknown	999
AFR	Kenya	KEN	2020	35	44067	All	All	0	1676	30	1693	26	1693	26				66			28163		DAILY
AFR	Kenya	KEN	2020	35	44067	Male	All	0
AFR	Kenya	KEN	2020	35	44067	All	Unknown	999
AFR	Kenya	KEN	2020	35	44067	Unknown	All	0
AFR	Kenya	KEN	2020	35	44067	Unknown	Unknown	999
AFR	Kenya	KEN	2020	38	44088	Female	All	0
AFR	Kenya	KEN	2020	38	44088	Female	Unknown	999
AFR	Kenya	KEN	2020	38	44088	Male	Unknown	999
AFR	Kenya	KEN	2020	38	44088	All	Unknown	999
AFR	Kenya	KEN	2020	38	44088	Unknown	All	0
AFR	Kenya	KEN	2020	38	44088	Unknown	Unknown	999
AFR	Kenya	KEN	2020	38	44088	All	All	0	866	27	824	26	824	26							11718		DAILY
AFR	Kenya	KEN	2020	38	44088	Male	All	0
AFR	Kenya	KEN	2020	45	44137	All	Unknown	999
AFR	Kenya	KEN	2020	45	44137	Female	Unknown	999
AFR	Kenya	KEN	2020	45	44137	Female	All	0
AFR	Kenya	KEN	2020	45	44137	Male	Unknown	999
AFR	Kenya	KEN	2020	45	44137	Unknown	All	0
AFR	Kenya	KEN	2020	45	44137	Unknown	Unknown	999
AFR	Kenya	KEN	2020	45	44137	All	All	0	6577	107	6611	98	6611	98							42961		DAILY
AFR	Kenya	KEN	2020	45	44137	Male	All	0
AFR	Kenya	KEN	2020	48	44158	All	Unknown	999
AFR	Kenya	KEN	2020	48	44158	Female	Unknown	999
AFR	Kenya	KEN	2020	48	44158	Female	All	0
AFR	Kenya	KEN	2020	48	44158	Male	Unknown	999
AFR	Kenya	KEN	2020	48	44158	Unknown	All	0
AFR	Kenya	KEN	2020	48	44158	Unknown	Unknown	999
AFR	Kenya	KEN	2020	48	44158	All	All	0	6201	79	5944	72	5944	72				128			52929		DAILY
AFR	Kenya	KEN	2020	48	44158	Male	All	0
AFR	Kenya	KEN	2020	51	44179	All	Unknown	999
AFR	Kenya	KEN	2020	51	44179	Female	Unknown	999
AFR	Kenya	KEN	2020	51	44179	Unknown	All	0
AFR	Kenya	KEN	2020	51	44179	Female	All	0
AFR	Kenya	KEN	2020	51	44179	Male	All	0
AFR	Kenya	KEN	2020	51	44179	Male	Unknown	999
AFR	Kenya	KEN	2020	51	44179	Unknown	Unknown	999
AFR	Kenya	KEN	2020	51	44179	All	All	0	3846	65	2608	52	2608	52				43			36176		DAILY
AFR	Kenya	KEN	2021	2	44207	Female	All	0
AFR	Kenya	KEN	2021	2	44207	Male	Unknown	999
AFR	Kenya	KEN	2021	2	44207	Unknown	Unknown	999
AFR	Kenya	KEN	2021	2	44207	Female	Unknown	999
AFR	Kenya	KEN	2021	2	44207	All	All	0	898	24	891	21	891	21				12			14217		DAILY
AFR	Kenya	KEN	2021	2	44207	All	Unknown	999
AFR	Kenya	KEN	2021	2	44207	Male	All	0
AFR	Kenya	KEN	2021	2	44207	Unknown	All	0
AFR	Kenya	KEN	2021	5	44228	Female	All	0
AFR	Kenya	KEN	2021	5	44228	Male	Unknown	999
AFR	Kenya	KEN	2021	5	44228	Unknown	Unknown	999
AFR	Kenya	KEN	2021	5	44228	Female	Unknown	999
AFR	Kenya	KEN	2021	5	44228	All	All	0	1015	21	1046	16	1046	16				26					DAILY
AFR	Kenya	KEN	2021	5	44228	All	Unknown	999
AFR	Kenya	KEN	2021	5	44228	Unknown	All	0
AFR	Kenya	KEN	2021	5	44228	Male	All	0
AFR	Kenya	KEN	2021	8	44249	Female	All	0
AFR	Kenya	KEN	2021	8	44249	Male	Unknown	999
AFR	Kenya	KEN	2021	8	44249	Unknown	Unknown	999
AFR	Kenya	KEN	2021	8	44249	Female	Unknown	999
AFR	Kenya	KEN	2021	8	44249	All	All	0	1655	37	1772	33	1772	33				28			33198		DAILY
AFR	Kenya	KEN	2021	8	44249	All	Unknown	999
AFR	Kenya	KEN	2021	8	44249	Unknown	All	0
AFR	Kenya	KEN	2021	8	44249	Male	All	0
AFR	Kenya	KEN	2021	15	44298	All	Unknown	999
AFR	Kenya	KEN	2021	15	44298	Unknown	All	0
AFR	Kenya	KEN	2021	15	44298	Unknown	Unknown	999
AFR	Kenya	KEN	2021	15	44298	All	All	0	6103	133	5983	133	5983	133							45628		DAILY
AFR	Kenya	KEN	2021	18	44319	All	Unknown	999
AFR	Kenya	KEN	2021	18	44319	All	All	0	3185	139	3132	132	3132	132							49737		DAILY
AFR	Kenya	KEN	2021	18	44319	Unknown	All	0
AFR	Kenya	KEN	2021	18	44319	Unknown	Unknown	999
AFR	Kenya	KEN	2021	21	44340	All	Unknown	999
AFR	Kenya	KEN	2021	21	44340	All	All	0	2377	92	2215	98	2215	98				5			28464		DAILY
AFR	Kenya	KEN	2021	21	44340	Unknown	All	0
AFR	Kenya	KEN	2021	21	44340	Unknown	Unknown	999
AFR	Lesotho	LSO	2020	2	43836	All	All	0	0	0													DAILY
AFR	Lesotho	LSO	2020	9	43885	All	All	0	0	0													DAILY
AFR	Lesotho	LSO	2020	12	43906	All	All	0	0	0													DAILY
AFR	Lesotho	LSO	2020	15	43927	All	All	0	0	0													DAILY
AFR	Lesotho	LSO	2020	18	43948	All	All	0	0	0											7		DAILY
AFR	Lesotho	LSO	2020	25	43997	All	Unknown	999
AFR	Lesotho	LSO	2020	25	43997	Female	Unknown	999
AFR	Lesotho	LSO	2020	25	43997	Unknown	All	0
AFR	Lesotho	LSO	2020	25	43997	All	20-24	63			2	0	2	0	0	0
AFR	Lesotho	LSO	2020	25	43997	Male	All	0			4
AFR	Lesotho	LSO	2020	25	43997	Male	Unknown	999
AFR	Lesotho	LSO	2020	25	43997	All	All	0	0	0	8		8								727		DAILY
AFR	Lesotho	LSO	2020	25	43997	Female	All	0			4
AFR	Lesotho	LSO	2020	25	43997	Unknown	Unknown	999
AFR	Lesotho	LSO	2020	25	43997	Female	20-24	63			2	0	2	0	0	0
AFR	Lesotho	LSO	2020	28	44018	Male	Unknown	999
AFR	Lesotho	LSO	2020	28	44018	All	Unknown	999
AFR	Lesotho	LSO	2020	28	44018	Female	Unknown	999
AFR	Lesotho	LSO	2020	28	44018	Male	All	0
AFR	Lesotho	LSO	2020	28	44018	Unknown	All	0
AFR	Lesotho	LSO	2020	28	44018	All	All	0	105	1	142	2	142	2				17			1637		DAILY
AFR	Lesotho	LSO	2020	28	44018	Female	All	0
AFR	Lesotho	LSO	2020	28	44018	Unknown	Unknown	999
AFR	Lesotho	LSO	2020	31	44039	All	Unknown	999
AFR	Lesotho	LSO	2020	31	44039	Female	Unknown	999
AFR	Lesotho	LSO	2020	31	44039	Male	All	0
AFR	Lesotho	LSO	2020	31	44039	Unknown	All	0
AFR	Lesotho	LSO	2020	31	44039	Male	Unknown	999
AFR	Lesotho	LSO	2020	31	44039	All	All	0	256	3	213	7	213	7				72			2597		DAILY
AFR	Lesotho	LSO	2020	31	44039	Female	All	0
AFR	Lesotho	LSO	2020	31	44039	Unknown	Unknown	999
AFR	Lesotho	LSO	2020	38	44088	All	Unknown	999
AFR	Lesotho	LSO	2020	38	44088	Female	Unknown	999
AFR	Lesotho	LSO	2020	38	44088	Male	All	0
AFR	Lesotho	LSO	2020	38	44088	Unknown	All	0
AFR	Lesotho	LSO	2020	38	44088	All	All	0	145	0	121	14	121	14		0					825		DAILY
AFR	Lesotho	LSO	2020	38	44088	Unknown	Unknown	999
AFR	Lesotho	LSO	2020	38	44088	Female	All	0
AFR	Lesotho	LSO	2020	38	44088	Male	Unknown	999
AFR	Lesotho	LSO	2020	41	44109	Female	Unknown	999
AFR	Lesotho	LSO	2020	41	44109	Male	All	0
AFR	Lesotho	LSO	2020	41	44109	Unknown	All	0
AFR	Lesotho	LSO	2020	41	44109	All	All	0	128	2	122	3	122	3							1740		DAILY
AFR	Lesotho	LSO	2020	41	44109	All	Unknown	999
AFR	Lesotho	LSO	2020	41	44109	Unknown	Unknown	999
AFR	Lesotho	LSO	2020	41	44109	Female	All	0
AFR	Lesotho	LSO	2020	41	44109	Male	Unknown	999
AFR	Lesotho	LSO	2020	44	44130	Male	All	0
AFR	Lesotho	LSO	2020	44	44130	Unknown	All	0
AFR	Lesotho	LSO	2020	44	44130	All	All	0	13	0	13	1	13	1									DAILY
AFR	Lesotho	LSO	2020	44	44130	All	Unknown	999
AFR	Lesotho	LSO	2020	44	44130	Unknown	Unknown	999
AFR	Lesotho	LSO	2020	44	44130	Female	All	0
AFR	Lesotho	LSO	2020	44	44130	Female	Unknown	999
AFR	Lesotho	LSO	2020	44	44130	Male	Unknown	999
AFR	Lesotho	LSO	2020	47	44151	Male	All	0
AFR	Lesotho	LSO	2020	47	44151	Unknown	All	0
AFR	Lesotho	LSO	2020	47	44151	All	All	0	91	0	36	6	36	6		0							DAILY
AFR	Lesotho	LSO	2020	47	44151	All	Unknown	999
AFR	Lesotho	LSO	2020	47	44151	Unknown	Unknown	999
AFR	Lesotho	LSO	2020	47	44151	Female	All	0
AFR	Lesotho	LSO	2020	47	44151	Female	Unknown	999
AFR	Lesotho	LSO	2020	47	44151	Male	Unknown	999
AFR	Lesotho	LSO	2021	1	44200	All	All	0	0	0	3357	21	3357	21									DAILY
AFR	Lesotho	LSO	2021	1	44200	Female	All	0
AFR	Lesotho	LSO	2021	1	44200	Unknown	Unknown	999
AFR	Lesotho	LSO	2021	1	44200	Unknown	All	0
AFR	Lesotho	LSO	2021	1	44200	Male	All	0
AFR	Lesotho	LSO	2021	1	44200	Male	Unknown	999
AFR	Lesotho	LSO	2021	1	44200	All	Unknown	999
AFR	Lesotho	LSO	2021	1	44200	Female	Unknown	999
AFR	Lesotho	LSO	2021	8	44249	All	All	0	30	7	30	7	30	7							1342		DAILY
AFR	Lesotho	LSO	2021	8	44249	Female	All	0
AFR	Lesotho	LSO	2021	8	44249	Unknown	Unknown	999
AFR	Lesotho	LSO	2021	8	44249	Male	Unknown	999
AFR	Lesotho	LSO	2021	8	44249	All	Unknown	999
AFR	Lesotho	LSO	2021	8	44249	Female	Unknown	999
AFR	Lesotho	LSO	2021	8	44249	Male	All	0
AFR	Lesotho	LSO	2021	8	44249	Unknown	All	0
AFR	Lesotho	LSO	2021	11	44270	Female	All	0
AFR	Lesotho	LSO	2021	11	44270	Male	Unknown	999
AFR	Lesotho	LSO	2021	11	44270	All	Unknown	999
AFR	Lesotho	LSO	2021	11	44270	Female	Unknown	999
AFR	Lesotho	LSO	2021	11	44270	Male	All	0
AFR	Lesotho	LSO	2021	11	44270	Unknown	All	0
AFR	Lesotho	LSO	2021	11	44270	All	All	0	5	0	5		5								828		DAILY
AFR	Lesotho	LSO	2021	11	44270	Unknown	Unknown	999
AFR	Lesotho	LSO	2021	14	44291	All	Unknown	999
AFR	Lesotho	LSO	2021	14	44291	Unknown	All	0
AFR	Lesotho	LSO	2021	14	44291	All	All	0	0	0											875		DAILY
AFR	Lesotho	LSO	2021	14	44291	Unknown	Unknown	999
AFR	Lesotho	LSO	2021	17	44312	All	All	0	3	0	5	2	5	2							3227		DAILY
AFR	Lesotho	LSO	2021	17	44312	All	Unknown	999
AFR	Lesotho	LSO	2021	17	44312	Unknown	Unknown	999
AFR	Lesotho	LSO	2021	17	44312	Unknown	All	0
AFR	Kenya	KEN	2020	15	43927	Unknown	All	0
AFR	Kenya	KEN	2020	15	43927	Female	All	0			1	0
AFR	Kenya	KEN	2020	15	43927	Male	Unknown	999
AFR	Kenya	KEN	2020	15	43927	Unknown	Unknown	999
AFR	Kenya	KEN	2020	18	43948	All	35-39	82			1	0	1	0	0	0		0
AFR	Kenya	KEN	2020	18	43948	Unknown	All	0
AFR	Kenya	KEN	2020	18	43948	All	All	0	92	8	110	10	110	10				13			8685		DAILY
AFR	Kenya	KEN	2020	18	43948	All	Unknown	999
AFR	Kenya	KEN	2020	18	43948	Female	50-54	95			1	1	1	1	0	0
AFR	Kenya	KEN	2020	18	43948	Male	35-39	82			1	0	1	0	0	0		0
AFR	Kenya	KEN	2020	18	43948	Male	All	0			1	0
AFR	Kenya	KEN	2020	18	43948	Female	All	0			1	0
AFR	Kenya	KEN	2020	18	43948	Male	Unknown	999
AFR	Kenya	KEN	2020	18	43948	Unknown	Unknown	999
AFR	Kenya	KEN	2020	18	43948	All	50-54	95			1	1	1	1	0	0
AFR	Kenya	KEN	2020	18	43948	Female	Unknown	999
AFR	Kenya	KEN	2020	25	43997	All	All	0	1021	21	1144	20	1144	20				190			24676		DAILY
AFR	Kenya	KEN	2020	25	43997	All	Unknown	999
AFR	Kenya	KEN	2020	25	43997	Male	All	0
AFR	Kenya	KEN	2020	25	43997	Unknown	All	0
AFR	Kenya	KEN	2020	25	43997	Female	Unknown	999
AFR	Kenya	KEN	2020	25	43997	Female	All	0
AFR	Kenya	KEN	2020	25	43997	Male	Unknown	999
AFR	Kenya	KEN	2020	25	43997	Unknown	Unknown	999
AFR	Kenya	KEN	2020	28	44018	Male	All	0
AFR	Kenya	KEN	2020	28	44018	All	All	0	2149	25	2219	25	2219	25							29234		DAILY
AFR	Kenya	KEN	2020	28	44018	All	Unknown	999
AFR	Kenya	KEN	2020	28	44018	Unknown	All	0
AFR	Kenya	KEN	2020	28	44018	Female	Unknown	999
AFR	Kenya	KEN	2020	28	44018	Female	All	0
AFR	Kenya	KEN	2020	28	44018	Male	Unknown	999
AFR	Kenya	KEN	2020	28	44018	Unknown	Unknown	999
AFR	Kenya	KEN	2020	31	44039	Male	All	0
AFR	Kenya	KEN	2020	31	44039	All	All	0	4720	86	4518	89	4518	89							33915		DAILY
AFR	Kenya	KEN	2020	31	44039	All	Unknown	999
AFR	Kenya	KEN	2020	31	44039	Unknown	All	0
AFR	Kenya	KEN	2020	31	44039	Female	Unknown	999
AFR	Kenya	KEN	2020	31	44039	Female	All	0
AFR	Kenya	KEN	2020	31	44039	Male	Unknown	999
AFR	Kenya	KEN	2020	31	44039	Unknown	Unknown	999
AFR	Kenya	KEN	2020	34	44060	All	All	0	2269	70	2244	74	2244	74							30567		DAILY
AFR	Kenya	KEN	2020	34	44060	Male	All	0
AFR	Kenya	KEN	2020	34	44060	All	Unknown	999
AFR	Kenya	KEN	2020	34	44060	Unknown	All	0
AFR	Kenya	KEN	2020	34	44060	Unknown	Unknown	999
AFR	Kenya	KEN	2020	34	44060	Female	Unknown	999
AFR	Kenya	KEN	2020	34	44060	Male	Unknown	999
AFR	Kenya	KEN	2020	34	44060	Female	All	0
AFR	Kenya	KEN	2020	41	44109	All	All	0	2235	35	2119	35	2119	35							32100		DAILY
AFR	Kenya	KEN	2020	41	44109	Male	All	0
AFR	Kenya	KEN	2020	41	44109	Unknown	All	0
AFR	Kenya	KEN	2020	41	44109	Unknown	Unknown	999
AFR	Kenya	KEN	2020	41	44109	Female	All	0
AFR	Kenya	KEN	2020	41	44109	Female	Unknown	999
AFR	Kenya	KEN	2020	41	44109	Male	Unknown	999
AFR	Kenya	KEN	2020	41	44109	All	Unknown	999
AFR	Kenya	KEN	2020	44	44130	All	All	0	6402	100	6156	111	6156	111				833			39600		DAILY
AFR	Kenya	KEN	2020	44	44130	Male	All	0
AFR	Kenya	KEN	2020	44	44130	Unknown	All	0
AFR	Kenya	KEN	2020	44	44130	Unknown	Unknown	999
AFR	Kenya	KEN	2020	44	44130	Female	All	0
AFR	Kenya	KEN	2020	44	44130	Male	Unknown	999
AFR	Kenya	KEN	2020	44	44130	All	Unknown	999
AFR	Kenya	KEN	2020	44	44130	Female	Unknown	999
AFR	Kenya	KEN	2020	47	44151	All	All	0	7131	117	7127	111	7127	111				292			43052		DAILY
AFR	Kenya	KEN	2020	47	44151	Male	All	0
AFR	Kenya	KEN	2020	47	44151	Unknown	All	0
AFR	Kenya	KEN	2020	47	44151	Unknown	Unknown	999
AFR	Kenya	KEN	2020	47	44151	Female	All	0
AFR	Kenya	KEN	2020	47	44151	Male	Unknown	999
AFR	Kenya	KEN	2020	47	44151	All	Unknown	999
AFR	Kenya	KEN	2020	47	44151	Female	Unknown	999
AFR	Kenya	KEN	2020	50	44172	All	All	0	2321	50	3512	61	3512	61				91			40235		DAILY
AFR	Kenya	KEN	2020	50	44172	Unknown	Unknown	999
AFR	Kenya	KEN	2020	50	44172	Female	All	0
AFR	Kenya	KEN	2020	50	44172	Male	All	0
AFR	Kenya	KEN	2020	50	44172	Male	Unknown	999
AFR	Kenya	KEN	2020	50	44172	All	Unknown	999
AFR	Kenya	KEN	2020	50	44172	Female	Unknown	999
AFR	Kenya	KEN	2020	50	44172	Unknown	All	0
AFR	Kenya	KEN	2021	1	44200	Unknown	All	0
AFR	Kenya	KEN	2021	1	44200	All	All	0	1506	19	1469	25	1469	25				16			37394		DAILY
AFR	Kenya	KEN	2021	1	44200	All	Unknown	999
AFR	Kenya	KEN	2021	1	44200	Male	All	0
AFR	Kenya	KEN	2021	1	44200	Female	Unknown	999
AFR	Kenya	KEN	2021	1	44200	Female	All	0
AFR	Kenya	KEN	2021	1	44200	Male	Unknown	999
AFR	Kenya	KEN	2021	1	44200	Unknown	Unknown	999
AFR	Malawi	MWI	2020	2	43836	All	All	0	0	0													DAILY
AFR	Malawi	MWI	2020	5	43857	All	All	0	0	0													DAILY
[truncated: 12,116 more rows]

## Sheet: Sheet2
WHO_REGION	COUNTRY_NAME	COUNTRY_CODE	ISO_YEAR	ISO_WEEK	ISO_START_DATE	SEX	AGEGROUP	AGEGROUP_NUM	DAILY_CASES	DAILY_CASES_DEATHS	DETAILED_CASES	DETAILED_CASES_DEATHS	DETAILED_CASES_CONFIRMED	DETAILED_CASES_DEATHS_CONFIRMED
AFR	Kenya	KEN	2020	2	2020-01-06	All	All	0	0	0
AFR	Kenya	KEN	2020	5	2020-01-27	All	All	0	0	0
AFR	Kenya	KEN	2020	12	2020-03-16	All	All	0	3	0	12	1	12	1
AFR	Kenya	KEN	2020	15	2020-04-06	All	All	0	69	3	55	1	55	1
AFR	Botswana	BWA	2020	2	2020-01-06	All	All	0	0	0
AFR	Botswana	BWA	2020	5	2020-01-27	All	All	0	0	0
AFR	Botswana	BWA	2020	12	2020-03-16	All	All	0	0	0
AFR	Botswana	BWA	2020	15	2020-04-06	All	All	0	9	0	7		7
AFR	Botswana	BWA	2020	18	2020-04-27	All	All	0	1	0	1		1
AFR	Botswana	BWA	2020	21	2020-05-18	All	All	0	4	0	10		10
AFR	Botswana	BWA	2020	25	2020-06-15	All	All	0	29	0	10		10
AFR	Botswana	BWA	2020	28	2020-07-06	All	All	0	39	0	124		124
AFR	Botswana	BWA	2020	31	2020-07-27	All	All	0	118	1	208	1	208	1
AFR	Botswana	BWA	2020	34	2020-08-17	All	All	0	94	0	94		94
AFR	Botswana	BWA	2020	41	2020-10-05	All	All	0	47	2	1867	4	1867	4
AFR	Botswana	BWA	2020	44	2020-10-26	All	All	0	719	3	719		719
AFR	Botswana	BWA	2020	47	2020-11-16	All	All	0	1369	4	1369	4	1369	4
AFR	Botswana	BWA	2020	50	2020-12-07	All	All	0	2509	6	843	2	843	2
AFR	Rwanda	RWA	2020	20	2020-05-11	All	All	0	9	0	7		7
AFR	Rwanda	RWA	2020	23	2020-06-01	All	All	0	72	1	69	1	69	1
AFR	Rwanda	RWA	2020	30	2020-07-20	All	All	0	213	0	239	7	239	7
AFR	Rwanda	RWA	2020	33	2020-08-10	All	All	0	218	2	313	1	313	1
AFR	Rwanda	RWA	2020	36	2020-08-31	All	All	0	506	2	354	3	354	3
AFR	Cameroon	CMR	2020	3	2020-01-13	All	All	0	0	0
AFR	Cameroon	CMR	2020	6	2020-02-03	All	All	0	0	0
AFR	Cameroon	CMR	2020	9	2020-02-24	All	All	0	0	0
AFR	Cameroon	CMR	2020	12	2020-03-16	All	All	0	20	0	35	26	35	26
AFR	Cameroon	CMR	2020	19	2020-05-04	All	All	0	258	46	502	50	502	50
AFR	Cameroon	CMR	2020	22	2020-05-25	All	All	0	1259	26	1014	26	1014	26
AFR	Cameroon	CMR	2020	25	2020-06-15	All	All	0	1895	12	2029	25	2029	25
AFR	Cameroon	CMR	2020	28	2020-07-06	All	All	0	2324	46	649	17	649	17
AFR	Cameroon	CMR	2020	32	2020-08-03	All	All	0	787	4	545	7	545	7
AFR	Rwanda	RWA	2020	39	2020-09-21	All	All	0	140	4	109	3	109	3
AFR	Rwanda	RWA	2020	46	2020-11-09	All	All	0	181	6	233	9	233	9
AFR	Rwanda	RWA	2020	49	2020-11-30	All	All	0	212	4	210	3	210	3
AFR	Cameroon	CMR	2020	35	2020-08-24	All	All	0	380	3	436	6	436	6
AFR	Cameroon	CMR	2020	38	2020-09-14	All	All	0	264	1	327	1	327	1
AFR	Cameroon	CMR	2020	41	2020-10-05	All	All	0	322	2	239	3	239	3
AFR	Cameroon	CMR	2020	48	2020-11-23	All	All	0	589	2	618	5	618	5
AFR	Cameroon	CMR	2020	51	2020-12-14	All	All	0	706	5	490	1	490	1
AFR	Democratic Republic of the Congo	COD	2020	1	2019-12-30	All	All	0	0	0
AFR	Democratic Republic of the Congo	COD	2020	4	2020-01-20	All	All	0	0	0
AFR	Democratic Republic of the Congo	COD	2020	7	2020-02-10	All	All	0	0	0
AFR	Democratic Republic of the Congo	COD	2020	10	2020-03-02	All	All	0	0	0
AFR	Democratic Republic of the Congo	COD	2020	17	2020-04-20	All	All	0	115	3	127	3	127	3
AFR	Democratic Republic of the Congo	COD	2020	20	2020-05-11	All	All	0	463	19	514	19	513	19
AFR	Democratic Republic of the Congo	COD	2020	23	2020-06-01	All	All	0	912	13	911	20	911	20
AFR	Democratic Republic of the Congo	COD	2020	26	2020-06-22	All	All	0	1018	28	1114	35	1114	35
AFR	Democratic Republic of the Congo	COD	2020	33	2020-08-10	All	All	0	202	21	217	19	217	19
AFR	Democratic Republic of the Congo	COD	2020	36	2020-08-31	All	All	0	155	4	136	1	136	1
AFR	Democratic Republic of the Congo	COD	2020	39	2020-09-21	All	All	0	105	3	105	6	105	6
AFR	Democratic Republic of the Congo	COD	2020	42	2020-10-12	All	All	0	159	26	184	27	184	27
AFR	Democratic Republic of the Congo	COD	2020	46	2020-11-09	All	All	0	243	3	231	5	231	5
AFR	Democratic Republic of the Congo	COD	2020	49	2020-11-30	All	All	0	919	11	823	11	823	11
AFR	Democratic Republic of the Congo	COD	2020	52	2020-12-21	All	All	0	1070	197	1248	18	1248	18
AFR	South Africa	ZAF	2020	6	2020-02-03	All	All	0	0	0
AFR	South Africa	ZAF	2020	9	2020-02-24	All	All	0	0	0
AFR	South Africa	ZAF	2020	12	2020-03-16	All	All	0	198	0	223		223
AFR	South Africa	ZAF	2020	15	2020-04-06	All	All	0	443	16	518	18	518	18
AFR	South Africa	ZAF	2020	22	2020-05-25	All	All	0	9624	236	10100	254	10100	254
AFR	South Africa	ZAF	2020	25	2020-06-15	All	All	0	26945	454	27264	1174	27264	1174
AFR	South Africa	ZAF	2020	28	2020-07-06	All	All	0	76207	945	79492	880	79492	880
AFR	South Africa	ZAF	2020	31	2020-07-27	All	All	0	69090	1498	66052	1597	66052	1597
AFR	South Africa	ZAF	2020	38	2020-09-14	All	All	0	11442	513	11418	506	11418	506
AFR	South Africa	ZAF	2020	41	2020-10-05	All	All	0	11180	735	11182	586	11182	586
AFR	South Africa	ZAF	2020	44	2020-10-26	All	All	0	11206	332	10955	88	10955	88
AFR	South Africa	ZAF	2020	51	2020-12-14	All	All	0	59512	1433	60958	1415	60958	1415
AFR	Zambia	ZMB	2020	3	2020-01-13	All	All	0	0	0
AFR	Zambia	ZMB	2020	6	2020-02-03	All	All	0	0	0
AFR	Zambia	ZMB	2020	9	2020-02-24	All	All	0	0	0
AFR	Zambia	ZMB	2020	12	2020-03-16	All	All	0	6	0	3		3
AFR	Zambia	ZMB	2020	16	2020-04-13	All	All	0	17	0	18	1	18	1
AFR	Zambia	ZMB	2020	19	2020-05-04	All	All	0	133	1	143	4	143	4
AFR	Zambia	ZMB	2020	22	2020-05-25	All	All	0	137	0	159		159
AFR	Zambia	ZMB	2020	25	2020-06-15	All	All	0	73	1	94	6	94	6
AFR	Zambia	ZMB	2020	32	2020-08-03	All	All	0	1675	38	1738	65	1738	65
AFR	Zambia	ZMB	2020	35	2020-08-24	All	All	0	1275	7	943	7	943	7
AFR	Zambia	ZMB	2020	38	2020-09-14	All	All	0	558	17	592	18	592	18
AFR	Zambia	ZMB	2020	41	2020-10-05	All	All	0	585	3	406	3	406	3
AFR	Zambia	ZMB	2020	48	2020-11-23	All	All	0	195	1	184	7	184	7
AFR	Zambia	ZMB	2020	51	2020-12-14	All	All	0	529	9	442	6	442	6
AFR	Zimbabwe	ZWE	2020	3	2020-01-13	All	All	0	0	0
AFR	Zimbabwe	ZWE	2020	10	2020-03-02	All	All	0	0	0		1		1
AFR	Zimbabwe	ZWE	2020	13	2020-03-23	All	All	0	3	1	5	1	5	1
AFR	Zimbabwe	ZWE	2020	16	2020-04-13	All	All	0	12	0	10	1	10	1
AFR	Zimbabwe	ZWE	2020	19	2020-05-04	All	All	0	1	0	2		2
AFR	Zimbabwe	ZWE	2020	26	2020-06-22	All	All	0	88	3	78	11	78	11
AFR	Zimbabwe	ZWE	2020	29	2020-07-13	All	All	0	496	7	626	7	626	7
AFR	Zimbabwe	ZWE	2020	32	2020-08-03	All	All	0	916	33	728	34	728	34
AFR	Zimbabwe	ZWE	2020	35	2020-08-24	All	All	0	513	43	482	41	482	41
AFR	Zimbabwe	ZWE	2020	42	2020-10-12	All	All	0	116	2	136	1	136	1
AFR	Zimbabwe	ZWE	2020	45	2020-11-02	All	All	0	104	7	157	10	157	10
AFR	Zimbabwe	ZWE	2020	48	2020-11-23	All	All	0	702	10	730	8	730	8
AFR	Zimbabwe	ZWE	2020	51	2020-12-14	All	All	0	1070	13	1079	13	1079	13
AFR	Botswana	BWA	2020	3	2020-01-13	All	All	0	0	0
AFR	Botswana	BWA	2020	6	2020-02-03	All	All	0	0	0
AFR	Botswana	BWA	2020	9	2020-02-24	All	All	0	0	0
AFR	Botswana	BWA	2020	16	2020-04-13	All	All	0	2	0	7		7
AFR	Botswana	BWA	2020	19	2020-05-04	All	All	0	0	0
AFR	Botswana	BWA	2020	22	2020-05-25	All	All	0	6	0	3		3
AFR	Botswana	BWA	2020	29	2020-07-13	All	All	0	208	0	123	2	123	2
AFR	Botswana	BWA	2020	32	2020-08-03	All	All	0	0	0	172	5	172	5
AFR	Botswana	BWA	2020	35	2020-08-24	All	All	0	325	3	325	3	325	3
AFR	Botswana	BWA	2020	38	2020-09-14	All	All	0	315	3	104	2	104	2
AFR	Botswana	BWA	2020	45	2020-11-02	All	All	0	1193	3	1193	3	1193	3
AFR	Botswana	BWA	2020	48	2020-11-23	All	All	0	398	0	925	1	925	1
AFR	Botswana	BWA	2020	51	2020-12-14	All	All	0	372	1	684		684
AFR	Cameroon	CMR	2020	7	2020-02-10	All	All	0	0	0
AFR	Cameroon	CMR	2020	10	2020-03-02	All	All	0	6	0	2	4	2	4
AFR	Cameroon	CMR	2020	13	2020-03-23	All	All	0	64	2	51	2	51	2
AFR	Cameroon	CMR	2020	16	2020-04-13	All	All	0	213	11	194	30	194	30
AFR	Cameroon	CMR	2020	23	2020-06-01	All	All	0	1940	27	2156	24	2156	24
AFR	Cameroon	CMR	2020	26	2020-06-22	All	All	0	1954	31	1638	25	1638	25
AFR	Cameroon	CMR	2020	29	2020-07-13	All	All	0	1241	14	1349	23	1349	23
AFR	Cameroon	CMR	2020	36	2020-08-31	All	All	0	462	4	439	1	439	1
AFR	Cameroon	CMR	2020	39	2020-09-21	All	All	0	304	2	277	2	277	2
AFR	Cameroon	CMR	2020	42	2020-10-12	All	All	0	281	3	171	2	171	2
AFR	Cameroon	CMR	2020	45	2020-11-02	All	All	0	549	3	318	4	318	4
AFR	Cameroon	CMR	2020	52	2020-12-21	All	All	0	428	0	428		428
AFR	Rwanda	RWA	2020	52	2020-12-21	All	All	0	585	13	677	11	677	11
AFR	Democratic Republic of the Congo	COD	2020	5	2020-01-27	All	All	0	0	0
AFR	Democratic Republic of the Congo	COD	2020	8	2020-02-17	All	All	0	0	0
AFR	Democratic Republic of the Congo	COD	2020	11	2020-03-09	All	All	0	6	0	3	5	3	5
AFR	Democratic Republic of the Congo	COD	2020	14	2020-03-30	All	All	0	80	10	80	10	80	10
AFR	Democratic Republic of the Congo	COD	2020	21	2020-05-18	All	All	0	686	2	759	6	759	6
AFR	Democratic Republic of the Congo	COD	2020	24	2020-06-08	All	All	0	846	24	731	21	731	21
AFR	Democratic Republic of the Congo	COD	2020	27	2020-06-29	All	All	0	689	29	393	11	393	11
AFR	Democratic Republic of the Congo	COD	2020	30	2020-07-20	All	All	0	517	8	400	14	400	14
AFR	Democratic Republic of the Congo	COD	2020	37	2020-09-07	All	All	0	236	3	157	1	157	1
AFR	Democratic Republic of the Congo	COD	2020	40	2020-09-28	All	All	0	159	3	165	3	165	3
AFR	Democratic Republic of the Congo	COD	2020	43	2020-10-19	All	All	0	122	2	122	2	122	2
AFR	Democratic Republic of the Congo	COD	2020	50	2020-12-07	All	All	0	815	8	917	14	917	14
AFR	Democratic Republic of the Congo	COD	2020	53	2020-12-28	All	All	0	1568	25	1237	17	1237	17
AFR	Ethiopia	ETH	2020	5	2020-01-27	All	All	0	0	0
AFR	Ethiopia	ETH	2020	8	2020-02-17	All	All	0	0	0
AFR	Ethiopia	ETH	2020	11	2020-03-09	All	All	0	5	0	4	1	4	1
AFR	Ethiopia	ETH	2020	18	2020-04-27	All	All	0	11	0	12		12
AFR	Ethiopia	ETH	2020	21	2020-05-18	All	All	0	188	0	265	33	265	33
AFR	Ethiopia	ETH	2020	24	2020-06-08	All	All	0	1232	35	1325	30	1325	30
AFR	Ethiopia	ETH	2020	27	2020-06-29	All	All	0	816	22	875	20	875	20
AFR	Ethiopia	ETH	2020	34	2020-08-17	All	All	0	10139	153	10795	134	10795	134
AFR	Ethiopia	ETH	2020	37	2020-09-07	All	All	0	6422	99	5629	95	5629	95
AFR	Ethiopia	ETH	2020	40	2020-09-28	All	All	0	5160	49	5487	51	5487	51
AFR	Ethiopia	ETH	2020	43	2020-10-19	All	All	0	4424	73	4206	74	4206	74
AFR	Ethiopia	ETH	2020	50	2020-12-07	All	All	0	2620	34	3474	59	3474	59
AFR	Ethiopia	ETH	2020	53	2020-12-28	All	All	0	2636	43	2758	39	2758	39
AFR	Kenya	KEN	2020	3	2020-01-13	All	All	0	0	0
AFR	Kenya	KEN	2020	6	2020-02-03	All	All	0	0	0
AFR	Kenya	KEN	2020	9	2020-02-24	All	All	0	0	0
AFR	Kenya	KEN	2020	16	2020-04-13	All	All	0	71	5	73	5	73	5
AFR	Kenya	KEN	2020	19	2020-05-04	All	All	0	214	8	207	9	207	9
AFR	Kenya	KEN	2020	22	2020-05-25	All	All	0	696	13	748	13	748	13
AFR	Kenya	KEN	2020	29	2020-07-13	All	All	0	3024	41	3248	49	3248	49
AFR	Kenya	KEN	2020	32	2020-08-03	All	All	0	4474	54	4383	51	4383	51
AFR	Kenya	KEN	2020	35	2020-08-24	All	All	0	1676	30	1693	26	1693	26
AFR	Kenya	KEN	2020	38	2020-09-14	All	All	0	866	27	824	26	824	26
AFR	Kenya	KEN	2020	45	2020-11-02	All	All	0	6577	107	6611	98	6611	98
AFR	Kenya	KEN	2020	48	2020-11-23	All	All	0	6201	79	5944	72	5944	72
AFR	Kenya	KEN	2020	51	2020-12-14	All	All	0	3846	65	2608	52	2608	52
AFR	Lesotho	LSO	2020	2	2020-01-06	All	All	0	0	0
AFR	Lesotho	LSO	2020	9	2020-02-24	All	All	0	0	0
AFR	Lesotho	LSO	2020	12	2020-03-16	All	All	0	0	0
AFR	Lesotho	LSO	2020	15	2020-04-06	All	All	0	0	0
AFR	Lesotho	LSO	2020	18	2020-04-27	All	All	0	0	0
AFR	Lesotho	LSO	2020	25	2020-06-15	All	All	0	0	0	8		8
AFR	Lesotho	LSO	2020	28	2020-07-06	All	All	0	105	1	142	2	142	2
AFR	Lesotho	LSO	2020	31	2020-07-27	All	All	0	256	3	213	7	213	7
AFR	Lesotho	LSO	2020	38	2020-09-14	All	All	0	145	0	121	14	121	14
AFR	Lesotho	LSO	2020	41	2020-10-05	All	All	0	128	2	122	3	122	3
AFR	Lesotho	LSO	2020	44	2020-10-26	All	All	0	13	0	13	1	13	1
AFR	Lesotho	LSO	2020	47	2020-11-16	All	All	0	91	0	36	6	36	6
AFR	Kenya	KEN	2020	18	2020-04-27	All	All	0	92	8	110	10	110	10
AFR	Kenya	KEN	2020	25	2020-06-15	All	All	0	1021	21	1144	20	1144	20
AFR	Kenya	KEN	2020	28	2020-07-06	All	All	0	2149	25	2219	25	2219	25
AFR	Kenya	KEN	2020	31	2020-07-27	All	All	0	4720	86	4518	89	4518	89
AFR	Kenya	KEN	2020	34	2020-08-17	All	All	0	2269	70	2244	74	2244	74
AFR	Kenya	KEN	2020	41	2020-10-05	All	All	0	2235	35	2119	35	2119	35
AFR	Kenya	KEN	2020	44	2020-10-26	All	All	0	6402	100	6156	111	6156	111
AFR	Kenya	KEN	2020	47	2020-11-16	All	All	0	7131	117	7127	111	7127	111
AFR	Kenya	KEN	2020	50	2020-12-07	All	All	0	2321	50	3512	61	3512	61
AFR	Malawi	MWI	2020	2	2020-01-06	All	All	0	0	0
AFR	Malawi	MWI	2020	5	2020-01-27	All	All	0	0	0
AFR	Malawi	MWI	2020	8	2020-02-17	All	All	0	0	0
AFR	Malawi	MWI	2020	11	2020-03-09	All	All	0	0	0
AFR	Malawi	MWI	2020	18	2020-04-27	All	All	0	5	0	5		5
AFR	Malawi	MWI	2020	21	2020-05-18	All	All	0	18	1	13	1	13	1
AFR	Malawi	MWI	2020	24	2020-06-08	All	All	0	120	1	109	2	109	2
AFR	Malawi	MWI	2020	31	2020-07-27	All	All	0	629	26	567	28	567	28
AFR	Malawi	MWI	2020	34	2020-08-17	All	All	0	356	11	342	6	342	6
AFR	Malawi	MWI	2020	37	2020-09-07	All	All	0	58	2	76	2	76	2
AFR	Malawi	MWI	2020	40	2020-09-28	All	All	0	17	0	18		18
AFR	Malawi	MWI	2020	47	2020-11-16	All	All	0	39	0	38		38
AFR	Malawi	MWI	2020	50	2020-12-07	All	All	0	17	1	15	2	15	2
AFR	Malawi	MWI	2020	53	2020-12-28	All	All	0	368	4	484	7	484	7
AFR	Mozambique	MOZ	2020	4	2020-01-20	All	All	0	0	0
AFR	Mozambique	MOZ	2020	7	2020-02-10	All	All	0	0	0
AFR	Mozambique	MOZ	2020	10	2020-03-02	All	All	0	0	0
AFR	Mozambique	MOZ	2020	13	2020-03-23	All	All	0	8	0	7		7
AFR	Mozambique	MOZ	2020	20	2020-05-11	All	All	0	42	0	46		46
AFR	Mozambique	MOZ	2020	23	2020-06-01	All	All	0	165	0	172	4	172	4
AFR	Mozambique	MOZ	2020	26	2020-06-22	All	All	0	151	1	126	1	126	1
AFR	Mozambique	MOZ	2020	29	2020-07-13	All	All	0	300	1	334	1	334	1
AFR	Mozambique	MOZ	2020	36	2020-08-31	All	All	0	581	4	623	4	623	4
AFR	Mozambique	MOZ	2020	39	2020-09-21	All	All	0	1220	13	1212	15	1212	15
AFR	Mozambique	MOZ	2020	42	2020-10-12	All	All	0	863	4	865	4	865	4
AFR	Mozambique	MOZ	2020	49	2020-11-30	All	All	0	547	4	631	3	631	3
AFR	Mozambique	MOZ	2020	52	2020-12-21	All	All	0	685	12	697	13	697	13
AFR	Namibia	NAM	2020	2	2020-01-06	All	All	0	0	0
AFR	Namibia	NAM	2020	5	2020-01-27	All	All	0	0	0
AFR	Namibia	NAM	2020	8	2020-02-17	All	All	0	0	0
AFR	Namibia	NAM	2020	11	2020-03-09	All	All	0	6	0	2		2
AFR	Namibia	NAM	2020	18	2020-04-27	All	All	0	0	0
AFR	Namibia	NAM	2020	21	2020-05-18	All	All	0	4	0	5		5
AFR	Namibia	NAM	2020	24	2020-06-08	All	All	0	3	0	3	1	3	1
AFR	Namibia	NAM	2020	27	2020-06-29	All	All	0	239	0	283	5	283	5
AFR	Namibia	NAM	2020	34	2020-08-17	All	All	0	1631	11	1686	21	1686	21
AFR	Namibia	NAM	2020	37	2020-09-07	All	All	0	1090	11	1008	19	1008	19
AFR	Namibia	NAM	2020	40	2020-09-28	All	All	0	654	3	533	5	533	5
AFR	Namibia	NAM	2020	43	2020-10-19	All	All	0	316	2	349		349
AFR	Namibia	NAM	2020	47	2020-11-16	All	All	0	362	5	342	8	342	8
AFR	Namibia	NAM	2020	50	2020-12-07	All	All	0	1147	7	1507	7	1507	7
AFR	Namibia	NAM	2020	53	2020-12-28	All	All	0	3256	26	3045	22	3045	22
AFR	Nigeria	NGA	2020	1	2019-12-30	All	All	0	0	0
AFR	Nigeria	NGA	2020	4	2020-01-20	All	All	0	0	0
AFR	Nigeria	NGA	2020	7	2020-02-10	All	All	0	0	0
AFR	Nigeria	NGA	2020	14	2020-03-30	All	All	0	143	3	121	4	121	4
AFR	Nigeria	NGA	2020	17	2020-04-20	All	All	0	809	24	646	19	646	19
AFR	Nigeria	NGA	2020	20	2020-05-11	All	All	0	1470	48	1560	39	1560	39
AFR	Nigeria	NGA	2020	23	2020-06-01	All	All	0	2378	69	2324	67	2324	67
AFR	Nigeria	NGA	2020	30	2020-07-20	All	All	0	3870	78	3869	69	3869	69
AFR	Nigeria	NGA	2020	33	2020-08-10	All	All	0	2630	32	2491	30	2491	30
AFR	Nigeria	NGA	2020	36	2020-08-31	All	All	0	1178	43	1140	44	1140	44
AFR	Nigeria	NGA	2020	39	2020-09-21	All	All	0	1053	11	1082	10	1082	10
AFR	Nigeria	NGA	2020	43	2020-10-19	All	All	0	623	6	552	5	552	5
AFR	Nigeria	NGA	2020	46	2020-11-09	All	All	0	1206	7	1058	9	1058	9
AFR	Nigeria	NGA	2020	49	2020-11-30	All	All	0	1607	9	1843	7	1843	7
AFR	Nigeria	NGA	2020	52	2020-12-21	All	All	0	5643	29	5980	33	5980	33
AFR	Rwanda	RWA	2020	5	2020-01-27	All	All	0	0	0
AFR	Rwanda	RWA	2020	8	2020-02-17	All	All	0	0	0
AFR	Rwanda	RWA	2020	11	2020-03-09	All	All	0	5	0	5		5
AFR	Rwanda	RWA	2020	18	2020-04-27	All	All	0	72	0	68		68
AFR	Rwanda	RWA	2020	21	2020-05-18	All	All	0	36	0	35		35
AFR	Rwanda	RWA	2020	24	2020-06-08	All	All	0	110	0	143		143
AFR	Rwanda	RWA	2020	27	2020-06-29	All	All	0	214	1	205	1	205	1
AFR	Rwanda	RWA	2020	34	2020-08-17	All	All	0	537	3	636	4	636	4
AFR	Rwanda	RWA	2020	37	2020-09-07	All	All	0	216	4	217	3	217	3
AFR	Rwanda	RWA	2020	40	2020-09-28	All	All	0	41	0	45		45
AFR	Rwanda	RWA	2020	43	2020-10-19	All	All	0	89	0	92	11	92	11
AFR	Rwanda	RWA	2020	50	2020-12-07	All	All	0	444	5	530	5	530	5
AFR	Rwanda	RWA	2020	53	2020-12-28	All	All	0	750	26	706	26	706	26
AFR	Eswatini	SWZ	2020	1	2019-12-30	All	All	0	0	0
AFR	Eswatini	SWZ	2020	8	2020-02-17	All	All	0	0	0
AFR	Eswatini	SWZ	2020	11	2020-03-09	All	All	0	5	0	1		1
AFR	Eswatini	SWZ	2020	14	2020-03-30	All	All	0	0	0	1		1
AFR	Eswatini	SWZ	2020	17	2020-04-20	All	All	0	34	0	37	1	37	1
AFR	Ethiopia	ETH	2020	1	2019-12-30	All	All	0	0	0
AFR	Ethiopia	ETH	2020	4	2020-01-20	All	All	0	0	0
AFR	Ethiopia	ETH	2020	7	2020-02-10	All	All	0	0	0
AFR	Ethiopia	ETH	2020	10	2020-03-02	All	All	0	0	0
AFR	Ethiopia	ETH	2020	14	2020-03-30	All	All	0	22	0	22		22
AFR	Ethiopia	ETH	2020	17	2020-04-20	All	All	0	17	0	15	1	15	1
AFR	Ethiopia	ETH	2020	20	2020-05-11	All	All	0	96	0	78	11	78	11
AFR	Ethiopia	ETH	2020	23	2020-06-01	All	All	0	871	12	848	16	848	16
AFR	Eswatini	SWZ	2020	4	2020-01-20	All	All	0	0	0
AFR	Eswatini	SWZ	2020	7	2020-02-10	All	All	0	0	0
AFR	Eswatini	SWZ	2020	10	2020-03-02	All	All	0	0	0
AFR	Eswatini	SWZ	2020	13	2020-03-23	All	All	0	4	0	5		5
AFR	Eswatini	SWZ	2020	20	2020-05-11	All	All	0	39	0	33	1	33	1
AFR	Eswatini	SWZ	2020	23	2020-06-01	All	All	0	39	1	48	1	48	1
AFR	Eswatini	SWZ	2020	26	2020-06-22	All	All	0	118	3	146	6	146	6
AFR	Eswatini	SWZ	2020	24	2020-06-08	All	All	0	164	0	157	1	157	1
AFR	Ethiopia	ETH	2020	30	2020-07-20	All	All	0	3745	42	3761	53	3761	53
AFR	Ethiopia	ETH	2020	33	2020-08-10	All	All	0	6641	119	7058	121	7058	121
AFR	Ethiopia	ETH	2020	36	2020-08-31	All	All	0	7812	127	7550	125	7550	125
AFR	Ethiopia	ETH	2020	39	2020-09-21	All	All	0	4569	76	4512	74	4512	74
AFR	Eswatini	SWZ	2020	29	2020-07-13	All	All	0	418	3	442	1	442	1
AFR	Eswatini	SWZ	2020	36	2020-08-31	All	All	0	309	3	292	3	292	3
AFR	Eswatini	SWZ	2020	39	2020-09-21	All	All	0	174	4	162	4	162	4
AFR	Eswatini	SWZ	2020	42	2020-10-12	All	All	0	105	2	111	3	111	3
AFR	Ethiopia	ETH	2020	46	2020-11-09	All	All	0	3117	47	3045	46	3045	46
AFR	Ethiopia	ETH	2020	49	2020-11-30	All	All	0	3810	50	3761	47	3761	47
AFR	Ethiopia	ETH	2020	52	2020-12-21	All	All	0	2919	55	2913	56	2913	56
AFR	Eswatini	SWZ	2020	49	2020-11-30	All	All	0	89	1	91	1	91	1
AFR	Eswatini	SWZ	2020	52	2020-12-21	All	All	0	1062	26	1055	25	1055	25
AFR	Eswatini	SWZ	2020	27	2020-06-29	All	All	0	209	5	207	2	207	2
AFR	Eswatini	SWZ	2020	30	2020-07-20	All	All	0	413	7	422	11	422	11
AFR	Eswatini	SWZ	2020	33	2020-08-10	All	All	0	617	13	603	12	603	12
AFR	Eswatini	SWZ	2020	40	2020-09-28	All	All	0	111	3	138	4	138	4
AFR	United Republic of Tanzania	TZA	2020	2	2020-01-06	All	All	0	0	0
AFR	United Republic of Tanzania	TZA	2020	5	2020-01-27	All	All	0	0	0
AFR	United Republic of Tanzania	TZA	2020	8	2020-02-17	All	All	0	0	0
AFR	United Republic of Tanzania	TZA	2020	15	2020-04-06	All	All	0	12	2	10	2	10	2
AFR	United Republic of Tanzania	TZA	2020	18	2020-04-27	All	All	0	180	8	180	8	180	8
AFR	United Republic of Tanzania	TZA	2020	21	2020-05-18	All	All	0	0	0
AFR	United Republic of Tanzania	TZA	2020	28	2020-07-06	All	All	0	0	0
AFR	United Republic of Tanzania	TZA	2020	31	2020-07-27	All	All	0	0	0
AFR	United Republic of Tanzania	TZA	2020	34	2020-08-17	All	All	0	0	0
AFR	United Republic of Tanzania	TZA	2020	37	2020-09-07	All	All	0	0	0
AFR	United Republic of Tanzania	TZA	2020	44	2020-10-26	All	All	0	0	0
AFR	United Republic of Tanzania	TZA	2020	47	2020-11-16	All	All	0	0	0
AFR	United Republic of Tanzania	TZA	2020	50	2020-12-07	All	All	0	0	0
AFR	United Republic of Tanzania	TZA	2020	53	2020-12-28	All	All	0	0	0
AFR	Uganda	UGA	2020	4	2020-01-20	All	All	0	0	0
AFR	Uganda	UGA	2020	7	2020-02-10	All	All	0	0	0
AFR	Uganda	UGA	2020	10	2020-03-02	All	All	0	0	0
AFR	Uganda	UGA	2020	17	2020-04-20	All	All	0	20	0	2		2
AFR	Uganda	UGA	2020	20	2020-05-11	All	All	0	111	0	52		52
AFR	Uganda	UGA	2020	23	2020-06-01	All	All	0	276	0	184		184
AFR	Uganda	UGA	2020	26	2020-06-22	All	All	0	10	0	96		96
AFR	Uganda	UGA	2020	33	2020-08-10	All	All	0	165	6	263	4	263	4
AFR	Uganda	UGA	2020	36	2020-08-31	All	All	0	783	11	804	12	804	12
AFR	Uganda	UGA	2020	39	2020-09-21	All	All	0	1347	8	1309	12	1309	12
AFR	Uganda	UGA	2020	42	2020-10-12	All	All	0	917	10	827	3	827	3
AFR	Uganda	UGA	2020	49	2020-11-30	All	All	0	2244	5	2741	2	2741	2
AFR	Uganda	UGA	2020	52	2020-12-21	All	All	0	2861	15	2589	10	2589	10
AFR	South Africa	ZAF	2020	2	2020-01-06	All	All	0	0	0
AFR	South Africa	ZAF	2020	5	2020-01-27	All	All	0	0	0
AFR	South Africa	ZAF	2020	8	2020-02-17	All	All	0	0	0
AFR	South Africa	ZAF	2020	11	2020-03-09	All	All	0	35	0	48	9	48	9
AFR	South Africa	ZAF	2020	18	2020-04-27	All	All	0	1975	37	2237	44	2237	44
AFR	South Africa	ZAF	2020	21	2020-05-18	All	All	0	6988	146	7068	165	7068	165
AFR	South Africa	ZAF	2020	24	2020-06-08	All	All	0	19763	471	21753	747	21753	747
AFR	South Africa	ZAF	2020	27	2020-06-29	All	All	0	56177	613	58616	898	58616	898
AFR	South Africa	ZAF	2020	34	2020-08-17	All	All	0	23392	1310	22428	1220	22428	1220
AFR	South Africa	ZAF	2020	37	2020-09-07	All	All	0	11330	648	11276	558	11276	558
AFR	South Africa	ZAF	2020	40	2020-09-28	All	All	0	10218	562	10523	578	10523	578
AFR	South Africa	ZAF	2020	47	2020-11-16	All	All	0	16227	639	16655	230	16655	230
AFR	South Africa	ZAF	2020	50	2020-12-07	All	All	0	42516	1039	46399	1070	46399	1070
AFR	South Africa	ZAF	2020	53	2020-12-28	All	All	0	93978	2654	96335	2842	96335	2842
AFR	Zambia	ZMB	2020	2	2020-01-06	All	All	0	0	0
AFR	Zambia	ZMB	2020	5	2020-01-27	All	All	0	0	0
AFR	Zambia	ZMB	2020	8	2020-02-17	All	All	0	0	0
AFR	Zambia	ZMB	2020	15	2020-04-06	All	All	0	1	1	4	1	4	1
AFR	Zambia	ZMB	2020	18	2020-04-27	All	All	0	35	0	37	4	37	4
AFR	Zambia	ZMB	2020	21	2020-05-18	All	All	0	241	0	167		167
AFR	Zambia	ZMB	2020	28	2020-07-06	All	All	0	263	12	383	44	383	44
AFR	Zambia	ZMB	2020	31	2020-07-27	All	All	0	1900	26	1866	31	1866	31
AFR	Zambia	ZMB	2020	34	2020-08-17	All	All	0	1441	17	1739	20	1739	20
AFR	Zambia	ZMB	2020	37	2020-09-07	All	All	0	757	20	763	17	763	17
AFR	Zambia	ZMB	2020	44	2020-10-26	All	All	0	315	1	343	1	343	1
AFR	Zambia	ZMB	2020	47	2020-11-16	All	All	0	297	6	301	4	301	4
AFR	Zambia	ZMB	2020	50	2020-12-07	All	All	0	193	0	358	3	358	3
AFR	Zambia	ZMB	2020	53	2020-12-28	All	All	0	1559	10	1749	11	1749	11
AFR	Zimbabwe	ZWE	2020	2	2020-01-06	All	All	0	0	0
AFR	Zimbabwe	ZWE	2020	6	2020-02-03	All	All	0	0	0
AFR	Zimbabwe	ZWE	2020	9	2020-02-24	All	All	0	0	0
AFR	Zimbabwe	ZWE	2020	12	2020-03-16	All	All	0	2	0	2		2
AFR	Zimbabwe	ZWE	2020	15	2020-04-06	All	All	0	4	2	7	1	7	1
AFR	Zimbabwe	ZWE	2020	22	2020-05-25	All	All	0	118	0	109	1	109	1
AFR	Zimbabwe	ZWE	2020	25	2020-06-15	All	All	0	123	0	106	2	106	2
AFR	Zimbabwe	ZWE	2020	28	2020-07-06	All	All	0	284	10	269	10	269	10
AFR	Zimbabwe	ZWE	2020	31	2020-07-27	All	All	0	1225	35	1409	36	1409	36
AFR	Zimbabwe	ZWE	2020	38	2020-09-14	All	All	0	164	1	157	1	157	1
AFR	Zimbabwe	ZWE	2020	41	2020-10-05	All	All	0	136	1	123	2	123	2
AFR	Zimbabwe	ZWE	2020	44	2020-10-26	All	All	0	98	7	98	6	98	6
AFR	Zimbabwe	ZWE	2020	47	2020-11-16	All	All	0	334	8	391	10	391	10
AFR	Botswana	BWA	2020	4	2020-01-20	All	All	0	0	0
AFR	Botswana	BWA	2020	7	2020-02-10	All	All	0	0	0
AFR	Botswana	BWA	2020	10	2020-03-02	All	All	0	0	0
AFR	Botswana	BWA	2020	13	2020-03-23	All	All	0	0	0		1		1
AFR	Botswana	BWA	2020	20	2020-05-11	All	All	0	2	0	2		2
AFR	Botswana	BWA	2020	23	2020-06-01	All	All	0	5	0	2		2
AFR	Botswana	BWA	2020	26	2020-06-22	All	All	0	36	0	86	1	86	1
AFR	Botswana	BWA	2020	33	2020-08-10	All	All	0	410	1	148	1	148	1
AFR	Botswana	BWA	2020	36	2020-08-31	All	All	0	369	2	369	2	369	2
AFR	Botswana	BWA	2020	39	2020-09-21	All	All	0	354	0	354		354
AFR	Botswana	BWA	2020	42	2020-10-12	All	All	0	2023	2	203	1	203	1
AFR	Botswana	BWA	2020	49	2020-11-30	All	All	0	0	0	1255	3	1255	3
AFR	Botswana	BWA	2020	52	2020-12-21	All	All	0	749	0	683	2	683	2
AFR	Eswatini	SWZ	2020	43	2020-10-19	All	All	0	82	1	74		74
AFR	Eswatini	SWZ	2020	46	2020-11-09	All	All	0	104	2	92	2	92	2
AFR	Eswatini	SWZ	2020	53	2020-12-28	All	All	0	1344	64	1459	66	1459	66
AFR	Cameroon	CMR	2020	1	2019-12-30	All	All	0	0	0
AFR	Cameroon	CMR	2020	4	2020-01-20	All	All	0	0	0
AFR	Cameroon	CMR	2020	11	2020-03-09	All	All	0	1	0	2	8	2	8
AFR	Cameroon	CMR	2020	14	2020-03-30	All	All	0	464	7	509	7	509	7
AFR	Cameroon	CMR	2020	17	2020-04-20	All	All	0	502	32	605	13	605	13
AFR	Cameroon	CMR	2020	20	2020-05-11	All	All	0	712	29	950	27	950	27
AFR	Cameroon	CMR	2020	27	2020-06-29	All	All	0	0	0	994	14	994	14
AFR	Cameroon	CMR	2020	30	2020-07-20	All	All	0	551	12	588	9	588	9
AFR	Cameroon	CMR	2020	33	2020-08-10	All	All	0	427	6	336	5	336	5
AFR	Cameroon	CMR	2020	40	2020-09-28	All	All	0	103	0	285	2	285	2
AFR	Cameroon	CMR	2020	43	2020-10-19	All	All	0	129	2	223	1	223	1
AFR	Cameroon	CMR	2020	46	2020-11-09	All	All	0	350	4	475	2	475	2
AFR	Cameroon	CMR	2020	49	2020-11-30	All	All	0	635	6	388	2	388	2
AFR	Democratic Republic of the Congo	COD	2020	2	2020-01-06	All	All	0	0	0
AFR	Democratic Republic of the Congo	COD	2020	9	2020-02-24	All	All	0	0	0
AFR	Democratic Republic of the Congo	COD	2020	12	2020-03-16	All	All	0	17	1	33	2	33	2
AFR	Democratic Republic of the Congo	COD	2020	15	2020-04-06	All	All	0	75	4	74	2	74	2
AFR	Democratic Republic of the Congo	COD	2020	18	2020-04-27	All	All	0	232	5	223	6	223	6
AFR	Democratic Republic of the Congo	COD	2020	25	2020-06-15	All	All	0	948	19	1088	23	1088	23
AFR	Democratic Republic of the Congo	COD	2020	28	2020-07-06	All	All	0	592	7	643	7	643	7
AFR	Democratic Republic of the Congo	COD	2020	31	2020-07-27	All	All	0	303	14	290	7	290	7
AFR	Democratic Republic of the Congo	COD	2020	34	2020-08-17	All	All	0	173	12	136	8	136	8
AFR	Democratic Republic of the Congo	COD	2020	41	2020-10-05	All	All	0	89	2	79	2	79	2
AFR	Democratic Republic of the Congo	COD	2020	44	2020-10-26	All	All	0	184	3	221	3	221	3
AFR	Democratic Republic of the Congo	COD	2020	47	2020-11-16	All	All	0	420	9	439	8	439	8
AFR	Ethiopia	ETH	2020	2	2020-01-06	All	All	0	0	0
AFR	Ethiopia	ETH	2020	9	2020-02-24	All	All	0	0	0
AFR	Ethiopia	ETH	2020	12	2020-03-16	All	All	0	8	0	7	2	7	2
AFR	Ethiopia	ETH	2020	15	2020-04-06	All	All	0	31	3	28	1	28	1
AFR	Ethiopia	ETH	2020	22	2020-05-25	All	All	0	569	3	590	3	590	3
AFR	Ethiopia	ETH	2020	25	2020-06-15	All	All	0	1303	17	1187	17	1187	17
AFR	Ethiopia	ETH	2020	28	2020-07-06	All	All	0	1174	11	1202	10	1202	10
AFR	Ethiopia	ETH	2020	31	2020-07-27	All	All	0	4751	75	4738	89	4738	89
AFR	Ethiopia	ETH	2020	38	2020-09-14	All	All	0	4243	93	4519	83	4519	83
AFR	Ethiopia	ETH	2020	41	2020-10-05	All	All	0	5569	63	5476	65	5476	65
AFR	Ethiopia	ETH	2020	44	2020-10-26	All	All	0	3311	50	3240	52	3240	52
AFR	Ethiopia	ETH	2020	47	2020-11-16	All	All	0	3031	71	3065	78	3065	78
AFR	Lesotho	LSO	2020	3	2020-01-13	All	All	0	0	0
AFR	Lesotho	LSO	2020	6	2020-02-03	All	All	0	0	0
AFR	Lesotho	LSO	2020	13	2020-03-23	All	All	0	0	0
AFR	Lesotho	LSO	2020	16	2020-04-13	All	All	0	0	0
AFR	Lesotho	LSO	2020	19	2020-05-04	All	All	0	0	0
AFR	Lesotho	LSO	2020	22	2020-05-25	All	All	0	0	0	1		1
AFR	Lesotho	LSO	2020	29	2020-07-13	All	All	0	175	5	126	4	126	4
AFR	Lesotho	LSO	2020	32	2020-08-03	All	All	0	40	9	63	5	63	5
AFR	Lesotho	LSO	2020	35	2020-08-24	All	All	0	51	1	36	1	36	1
AFR	Lesotho	LSO	2020	42	2020-10-12	All	All	0	66	2	28	1	28	1
AFR	Lesotho	LSO	2020	45	2020-11-02	All	All	0	16	1	10		10
AFR	Lesotho	LSO	2020	48	2020-11-23	All	All	0	51	0	23		23
AFR	Lesotho	LSO	2020	51	2020-12-14	All	All	0	135	0	135	31	135	31
AFR	Kenya	KEN	2020	4	2020-01-20	All	All	0	0	0
AFR	Kenya	KEN	2020	7	2020-02-10	All	All	0	0	0
AFR	Kenya	KEN	2020	10	2020-03-02	All	All	0	0	0
AFR	Kenya	KEN	2020	13	2020-03-23	All	All	0	17	1	27	1	27	1
AFR	Kenya	KEN	2020	20	2020-05-11	All	All	0	181	20	215	18	215	18
AFR	Kenya	KEN	2020	23	2020-06-01	All	All	0	712	20	805	20	805	20
AFR	Kenya	KEN	2020	26	2020-06-22	All	All	0	1333	20	1332	20	1332	20
AFR	Kenya	KEN	2020	33	2020-08-10	All	All	0	4012	54	3684	54	3684	54
AFR	Kenya	KEN	2020	36	2020-08-31	All	All	0	1226	22	1046	23	1046	23
AFR	Kenya	KEN	2020	39	2020-09-21	All	All	0	1042	43	1134	43	1134	43
AFR	Kenya	KEN	2020	42	2020-10-12	All	All	0	3038	65	3335	66	3335	66
AFR	Kenya	KEN	2020	49	2020-11-30	All	All	0	5379	73	5064	74	5064	74
AFR	Kenya	KEN	2020	52	2020-12-21	All	All	0	1692	22	1423	19	1423	19
AFR	Mozambique	MOZ	2020	3	2020-01-13	All	All	0	0	0
AFR	Mozambique	MOZ	2020	6	2020-02-03	All	All	0	0	0
AFR	Mozambique	MOZ	2020	9	2020-02-24	All	All	0	0	0
AFR	Mozambique	MOZ	2020	16	2020-04-13	All	All	0	11	0	14		14
AFR	Mozambique	MOZ	2020	19	2020-05-04	All	All	0	8	0	10		10
AFR	Mozambique	MOZ	2020	22	2020-05-25	All	All	0	76	2	60	2	60	2
AFR	Mozambique	MOZ	2020	25	2020-06-15	All	All	0	135	2	150	2	150	2
AFR	Mozambique	MOZ	2020	32	2020-08-03	All	All	0	334	4	323	5	323	5
AFR	Mozambique	MOZ	2020	35	2020-08-24	All	All	0	456	2	426	2	426	2
AFR	Mozambique	MOZ	2020	38	2020-09-14	All	All	0	1497	6	1502	8	1502	8
AFR	Mozambique	MOZ	2020	41	2020-10-05	All	All	0	795	6	805	5	805	5
AFR	Mozambique	MOZ	2020	45	2020-11-02	All	All	0	708	7	780	6	780	6
AFR	Mozambique	MOZ	2020	48	2020-11-23	All	All	0	605	6	576	6	576	6
AFR	Mozambique	MOZ	2020	51	2020-12-14	All	All	0	665	7	614	6	614	6
AFR	Malawi	MWI	2020	6	2020-02-03	All	All	0	0	0
AFR	Malawi	MWI	2020	9	2020-02-24	All	All	0	0	0
AFR	Malawi	MWI	2020	12	2020-03-16	All	All	0	0	0
AFR	Malawi	MWI	2020	15	2020-04-06	All	All	0	9	2	9	1	9	1
AFR	Malawi	MWI	2020	22	2020-05-25	All	All	0	196	0	201	9	201	9
AFR	Malawi	MWI	2020	25	2020-06-15	All	All	0	201	6	202	5	202	5
AFR	Malawi	MWI	2020	28	2020-07-06	All	All	0	648	16	622	15	622	15
AFR	Malawi	MWI	2020	35	2020-08-24	All	All	0	146	6	122	6	122	6
AFR	Malawi	MWI	2020	38	2020-09-14	All	All	0	49	2	41	2	41	2
AFR	Malawi	MWI	2020	41	2020-10-05	All	All	0	38	1	35	1	35	1
AFR	Malawi	MWI	2020	44	2020-10-26	All	All	0	43	1	42	1	42	1
AFR	Malawi	MWI	2020	51	2020-12-14	All	All	0	87	1	95	40	95	40
AFR	Namibia	NAM	2020	1	2019-12-30	All	All	0	0	0
AFR	Namibia	NAM	2020	4	2020-01-20	All	All	0	0	0
AFR	Namibia	NAM	2020	7	2020-02-10	All	All	0	0	0
AFR	Namibia	NAM	2020	14	2020-03-30	All	All	0	3	0	5		5
AFR	Namibia	NAM	2020	17	2020-04-20	All	All	0	0	0
AFR	Namibia	NAM	2020	20	2020-05-11	All	All	0	0	0
AFR	Namibia	NAM	2020	23	2020-06-01	All	All	0	6	0	5	1	5	1
AFR	Namibia	NAM	2020	30	2020-07-20	All	All	0	484	5	476		476
AFR	Namibia	NAM	2020	33	2020-08-10	All	All	0	1055	19	1243	20	1243	20
AFR	Namibia	NAM	2020	36	2020-08-31	All	All	0	1398	18	1260	11	1260	11
AFR	Namibia	NAM	2020	39	2020-09-21	All	All	0	626	9	595	3	595	3
AFR	Namibia	NAM	2020	46	2020-11-09	All	All	0	279	4	315	4	315	4
AFR	Namibia	NAM	2020	49	2020-11-30	All	All	0	665	3	839	3	839	3
AFR	Namibia	NAM	2020	52	2020-12-21	All	All	0	2961	16	3033	14	3033	14
AFR	Nigeria	NGA	2020	2	2020-01-06	All	All	0	0	0
AFR	Nigeria	NGA	2020	5	2020-01-27	All	All	0	0	0
AFR	Nigeria	NGA	2020	8	2020-02-17	All	All	0	0	0
AFR	Nigeria	NGA	2020	11	2020-03-09	All	All	0	1	0	1		1
AFR	Nigeria	NGA	2020	18	2020-04-27	All	All	0	1206	50	1285	45	1285	45
AFR	Nigeria	NGA	2020	21	2020-05-18	All	All	0	1905	45	1880	44	1880	44
AFR	Nigeria	NGA	2020	24	2020-06-08	All	All	0	2948	57	3599	66	3599	66
AFR	Nigeria	NGA	2020	27	2020-06-29	All	All	0	4090	76	4144	80	4144	80
AFR	Nigeria	NGA	2020	34	2020-08-17	All	All	0	3135	23	3159	27	3159	27
AFR	Nigeria	NGA	2020	37	2020-09-07	All	All	0	1272	24	1251	25	1251	25
AFR	Nigeria	NGA	2020	40	2020-09-28	All	All	0	1089	7	1021	5	1021	5
AFR	Nigeria	NGA	2020	47	2020-11-16	All	All	0	1232	3	1235	4	1235	4
AFR	Nigeria	NGA	2020	50	2020-12-07	All	All	0	3820	14	3920	17	3920	17
AFR	Nigeria	NGA	2020	53	2020-12-28	All	All	0	5587	55	5666	57	5666	57
AFR	Rwanda	RWA	2020	2	2020-01-06	All	All	0	0	0
AFR	Rwanda	RWA	2020	9	2020-02-24	All	All	0	0	0
AFR	Rwanda	RWA	2020	12	2020-03-16	All	All	0	12	0	14		14
AFR	Rwanda	RWA	2020	15	2020-04-06	All	All	0	18	0	22		22
AFR	Rwanda	RWA	2020	22	2020-05-25	All	All	0	34	1	43	1	43	1
AFR	Rwanda	RWA	2020	25	2020-06-15	All	All	0	161	0	146	1	146	1
AFR	Rwanda	RWA	2020	28	2020-07-06	All	All	0	207	0	232	1	232	1
AFR	Rwanda	RWA	2020	31	2020-07-27	All	All	0	290	0	241	1	241	1
AFR	Rwanda	RWA	2020	38	2020-09-14	All	All	0	106	3	120	4	120	4
AFR	Rwanda	RWA	2020	41	2020-10-05	All	All	0	40	1	31	2	31	2
AFR	Rwanda	RWA	2020	44	2020-10-26	All	All	0	77	1	80	1	80	1
AFR	Rwanda	RWA	2020	47	2020-11-16	All	All	0	226	4	210	2	210	2
AFR	Eswatini	SWZ	2020	3	2020-01-13	All	All	0	0	0
AFR	Eswatini	SWZ	2020	6	2020-02-03	All	All	0	0	0
AFR	Eswatini	SWZ	2020	9	2020-02-24	All	All	0	0	0
AFR	Eswatini	SWZ	2020	16	2020-04-13	All	All	0	10	1	8	1	8	1
AFR	Eswatini	SWZ	2020	19	2020-05-04	All	All	0	55	1	60	1	60	1
AFR	Eswatini	SWZ	2020	22	2020-05-25	All	All	0	45	0	35		35
AFR	Eswatini	SWZ	2020	25	2020-06-15	All	All	0	141	2	145	1	145	1
AFR	Eswatini	SWZ	2020	32	2020-08-03	All	All	0	422	14	461	15	461	15
AFR	Eswatini	SWZ	2020	35	2020-08-24	All	All	0	321	8	336	8	336	8
AFR	Eswatini	SWZ	2020	38	2020-09-14	All	All	0	195	6	194	6	194	6
AFR	Eswatini	SWZ	2020	41	2020-10-05	All	All	0	130	2	100	1	100	1
AFR	Eswatini	SWZ	2020	45	2020-11-02	All	All	0	72	0	78	1	78	1
AFR	Eswatini	SWZ	2020	48	2020-11-23	All	All	0	201	2	191	1	191	1
AFR	Eswatini	SWZ	2020	51	2020-12-14	All	All	0	591	10	659	13	659	13
AFR	United Republic of Tanzania	TZA	2020	3	2020-01-13	All	All	0	0	0
AFR	United Republic of Tanzania	TZA	2020	6	2020-02-03	All	All	0	0	0
AFR	United Republic of Tanzania	TZA	2020	9	2020-02-24	All	All	0	0	0
AFR	United Republic of Tanzania	TZA	2020	12	2020-03-16	All	All	0	10	0	12		12
AFR	United Republic of Tanzania	TZA	2020	16	2020-04-13	All	All	0	116	2	139	4	139	4
AFR	United Republic of Tanzania	TZA	2020	19	2020-05-04	All	All	0	29	3	29	3	29	3
AFR	United Republic of Tanzania	TZA	2020	22	2020-05-25	All	All	0	0	0
AFR	United Republic of Tanzania	TZA	2020	25	2020-06-15	All	All	0	0	0
AFR	United Republic of Tanzania	TZA	2020	32	2020-08-03	All	All	0	0	0
AFR	United Republic of Tanzania	TZA	2020	35	2020-08-24	All	All	0	0	0
AFR	United Republic of Tanzania	TZA	2020	38	2020-09-14	All	All	0	0	0
AFR	United Republic of Tanzania	TZA	2020	41	2020-10-05	All	All	0	0	0
AFR	United Republic of Tanzania	TZA	2020	48	2020-11-23	All	All	0	0	0	1		1
AFR	United Republic of Tanzania	TZA	2020	51	2020-12-14	All	All	0	0	0
AFR	Uganda	UGA	2020	1	2019-12-30	All	All	0	0	0
AFR	Uganda	UGA	2020	8	2020-02-17	All	All	0	0	0
AFR	Uganda	UGA	2020	11	2020-03-09	All	All	0	0	0
AFR	Uganda	UGA	2020	14	2020-03-30	All	All	0	18	0	19		19
AFR	Uganda	UGA	2020	21	2020-05-18	All	All	0	85	0	90		90
AFR	Uganda	UGA	2020	24	2020-06-08	All	All	0	101	0	68		68
AFR	Uganda	UGA	2020	27	2020-06-29	All	All	0	94	0	83		83
AFR	Uganda	UGA	2020	30	2020-07-20	All	All	0	41	1	59	2	59	2
AFR	Uganda	UGA	2020	37	2020-09-07	All	All	0	1164	13	1202	13	1202	13
AFR	Uganda	UGA	2020	40	2020-09-28	All	All	0	1127	8	1188	7	1188	7
AFR	Uganda	UGA	2020	43	2020-10-19	All	All	0	842	3	866	4	866	4
AFR	Uganda	UGA	2020	46	2020-11-09	All	All	0	1723	13	1683	17	1683	17
AFR	Uganda	UGA	2020	53	2020-12-28	All	All	0	2149	29	2077	26	2077	26
AFR	South Africa	ZAF	2020	1	2019-12-30	All	All	0	0	0
AFR	South Africa	ZAF	2020	4	2020-01-20	All	All	0	0	0
AFR	South Africa	ZAF	2020	7	2020-02-10	All	All	0	0	0
AFR	South Africa	ZAF	2020	14	2020-03-30	All	All	0	398	8	375	9	375	9
AFR	South Africa	ZAF	2020	17	2020-04-20	All	All	0	1327	34	1388	33	1388	33
AFR	South Africa	ZAF	2020	20	2020-05-11	All	All	0	4935	75	5500	70	5500	70
AFR	South Africa	ZAF	2020	23	2020-06-01	All	All	0	15006	309	15602	1074	15602	1074
AFR	South Africa	ZAF	2020	30	2020-07-20	All	All	0	83321	1707	81105	1736	81105	1736
AFR	South Africa	ZAF	2020	33	2020-08-10	All	All	0	30465	1467	27486	1431	27486	1431
AFR	South Africa	ZAF	2020	36	2020-08-31	All	All	0	14333	798	13461	861	13461	861
AFR	South Africa	ZAF	2020	39	2020-09-21	All	All	0	9842	436	9555	445	9555	445
AFR	South Africa	ZAF	2020	43	2020-10-19	All	All	0	12115	536	12075	225	12075	225
AFR	South Africa	ZAF	2020	46	2020-11-09	All	All	0	13276	417	13746	174	13746	174
AFR	South Africa	ZAF	2020	49	2020-11-30	All	All	0	25310	628	26863	729	26863	729
AFR	South Africa	ZAF	2020	52	2020-12-21	All	All	0	82434	1982	82491	2044	82491	2044
AFR	Zambia	ZMB	2020	1	2019-12-30	All	All	0	0	0
AFR	Zambia	ZMB	2020	4	2020-01-20	All	All	0	0	0
AFR	Zambia	ZMB	2020	11	2020-03-09	All	All	0	0	0
AFR	Zambia	ZMB	2020	14	2020-03-30	All	All	0	23	1	10	1	10	1
AFR	Zambia	ZMB	2020	17	2020-04-20	All	All	0	27	1	26		26
AFR	Zambia	ZMB	2020	24	2020-06-08	All	All	0	203	3	204	1	204	1
AFR	Zambia	ZMB	2020	27	2020-06-29	All	All	0	101	9	265	15	265	15
AFR	Zambia	ZMB	2020	30	2020-07-20	All	All	0	1348	19	1333	14	1333	14
AFR	Zambia	ZMB	2020	33	2020-08-10	All	All	0	1283	57	1258	25	1258	25
AFR	Zambia	ZMB	2020	40	2020-09-28	All	All	0	218	1	411	1	411	1
AFR	Zambia	ZMB	2020	43	2020-10-19	All	All	0	328	2	284	2	284	2
AFR	Zambia	ZMB	2020	46	2020-11-09	All	All	0	189	1	169	4	169	4
AFR	Zambia	ZMB	2020	49	2020-11-30	All	All	0	309	7	308	7	308	7
AFR	Zimbabwe	ZWE	2020	5	2020-01-27	All	All	0	0	0
AFR	Zimbabwe	ZWE	2020	8	2020-02-17	All	All	0	0	0
AFR	Zimbabwe	ZWE	2020	11	2020-03-09	All	All	0	0	0
AFR	Zimbabwe	ZWE	2020	18	2020-04-27	All	All	0	3	0	3		3
AFR	Zimbabwe	ZWE	2020	21	2020-05-18	All	All	0	12	0	22	2	22	2
AFR	Zimbabwe	ZWE	2020	24	2020-06-08	All	All	0	77	0	101	10	101	10
AFR	Zimbabwe	ZWE	2020	27	2020-06-29	All	All	0	131	1	149	2	149	2
AFR	Zimbabwe	ZWE	2020	34	2020-08-17	All	All	0	717	23	669	22	669	22
AFR	Zimbabwe	ZWE	2020	37	2020-09-07	All	All	0	671	18	410	16	410	16
AFR	Zimbabwe	ZWE	2020	40	2020-09-28	All	All	0	55	1	76	1	76	1
AFR	Zimbabwe	ZWE	2020	43	2020-10-19	All	All	0	159	5	129	6	129	6
AFR	Zimbabwe	ZWE	2020	50	2020-12-07	All	All	0	464	14	528	16	528	16
AFR	Zimbabwe	ZWE	2020	53	2020-12-28	All	All	0	1528	36	2188	31	2188	31
AFR	Botswana	BWA	2020	1	2019-12-30	All	All	0	0	0
AFR	Botswana	BWA	2020	8	2020-02-17	All	All	0	0	0
AFR	Botswana	BWA	2020	11	2020-03-09	All	All	0	0	0
AFR	Botswana	BWA	2020	14	2020-03-30	All	All	0	4	1	6		6
AFR	Botswana	BWA	2020	17	2020-04-20	All	All	0	7	0	2		2
AFR	Botswana	BWA	2020	24	2020-06-08	All	All	0	20	0	39	1	39	1
AFR	Botswana	BWA	2020	27	2020-06-29	All	All	0	150	0	100	3	100	3
AFR	Botswana	BWA	2020	30	2020-07-20	All	All	0	164	0	164	2	164	2
AFR	Botswana	BWA	2020	37	2020-09-07	All	All	0	250	2	461	3	461	3
AFR	Botswana	BWA	2020	40	2020-09-28	All	All	0	251	3	251	3	251	3
AFR	Botswana	BWA	2020	43	2020-10-19	All	All	0	681	1	681	4	681	4
AFR	Botswana	BWA	2020	46	2020-11-09	All	All	0	390	0	390		390
AFR	Botswana	BWA	2020	53	2020-12-28	All	All	0	1183	4	1398	5	1398	5
AFR	Cameroon	CMR	2020	2	2020-01-06	All	All	0	0	0
AFR	Cameroon	CMR	2020	5	2020-01-27	All	All	0	0	0
AFR	Cameroon	CMR	2020	8	2020-02-17	All	All	0	0	0
AFR	Cameroon	CMR	2020	15	2020-04-06	All	All	0	248	1	223	2	223	2
AFR	Cameroon	CMR	2020	18	2020-04-27	All	All	0	559	11	456	8	456	8
AFR	Cameroon	CMR	2020	21	2020-05-18	All	All	0	1353	20	1361	25	1361	25
AFR	Cameroon	CMR	2020	24	2020-06-08	All	All	0	1144	58	1803	58	1803	58
AFR	Cameroon	CMR	2020	31	2020-07-27	All	All	0	547	6	608	1	608	1
AFR	Cameroon	CMR	2020	34	2020-08-17	All	All	0	293	7	374	7	374	7
AFR	Cameroon	CMR	2020	37	2020-09-07	All	All	0	563	0	423	2	423	2
AFR	Cameroon	CMR	2020	44	2020-10-26	All	All	0	223	1	310	3	310	3
AFR	Cameroon	CMR	2020	47	2020-11-16	All	All	0	836	2	973	3	973	3
AFR	Cameroon	CMR	2020	50	2020-12-07	All	All	0	391	0	484	4	484	4
AFR	Cameroon	CMR	2020	53	2020-12-28	All	All	0	571	0	571	3	571	3
AFR	Democratic Republic of the Congo	COD	2020	3	2020-01-13	All	All	0	0	0
AFR	Democratic Republic of the Congo	COD	2020	6	2020-02-03	All	All	0	0	0
AFR	Democratic Republic of the Congo	COD	2020	13	2020-03-23	All	All	0	45	5	45	5	45	5
AFR	Democratic Republic of the Congo	COD	2020	16	2020-04-13	All	All	0	104	5	97	5	97	5
AFR	Democratic Republic of the Congo	COD	2020	19	2020-05-04	All	All	0	317	8	342	7	342	7
AFR	Democratic Republic of the Congo	COD	2020	22	2020-05-25	All	All	0	825	6	898	5	898	5
AFR	Democratic Republic of the Congo	COD	2020	29	2020-07-13	All	All	0	279	4	368	4	368	4
AFR	Democratic Republic of the Congo	COD	2020	32	2020-08-03	All	All	0	366	4	356	10	356	10
AFR	Democratic Republic of the Congo	COD	2020	35	2020-08-24	All	All	0	183	4	255	7	255	7
AFR	Democratic Republic of the Congo	COD	2020	38	2020-09-14	All	All	0	103	6	129	6	129	6
AFR	Democratic Republic of the Congo	COD	2020	45	2020-11-02	All	All	0	211	8	213	8	213	8
AFR	Democratic Republic of the Congo	COD	2020	48	2020-11-23	All	All	0	428	6	494	4	494	4
AFR	Democratic Republic of the Congo	COD	2020	51	2020-12-14	All	All	0	869	17	1156	26	1156	26
AFR	Ethiopia	ETH	2020	3	2020-01-13	All	All	0	0	0
AFR	Ethiopia	ETH	2020	6	2020-02-03	All	All	0	0	0
AFR	Ethiopia	ETH	2020	13	2020-03-23	All	All	0	3	0	10		10
AFR	Ethiopia	ETH	2020	16	2020-04-13	All	All	0	36	0	37		37
AFR	Ethiopia	ETH	2020	19	2020-05-04	All	All	0	77	2	104	1	104	1
AFR	Ethiopia	ETH	2020	26	2020-06-22	All	All	0	1101	22	1157	24	1157	24
AFR	Ethiopia	ETH	2020	29	2020-07-13	All	All	0	1943	40	2441	40	2441	40
AFR	Ethiopia	ETH	2020	32	2020-08-03	All	All	0	4254	106	4112	97	4112	97
AFR	Ethiopia	ETH	2020	35	2020-08-24	All	All	0	10621	108	10451	115	10451	115
AFR	Ethiopia	ETH	2020	42	2020-10-12	All	All	0	5005	69	4842	65	4842	65
AFR	Ethiopia	ETH	2020	45	2020-11-02	All	All	0	3035	49	3092	45	3092	45
AFR	Ethiopia	ETH	2020	48	2020-11-23	All	All	0	3578	59	3749	53	3749	53
AFR	Ethiopia	ETH	2020	51	2020-12-14	All	All	0	4134	67	3182	47	3182	47
AFR	Lesotho	LSO	2020	1	2019-12-30	All	All	0	0	0
AFR	Lesotho	LSO	2020	4	2020-01-20	All	All	0	0	0
AFR	Lesotho	LSO	2020	7	2020-02-10	All	All	0	0	0
AFR	Lesotho	LSO	2020	10	2020-03-02	All	All	0	0	0
AFR	Lesotho	LSO	2020	17	2020-04-20	All	All	0	0	0
AFR	Lesotho	LSO	2020	20	2020-05-11	All	All	0	1	0	1		1
AFR	Lesotho	LSO	2020	23	2020-06-01	All	All	0	2	0	2		2
AFR	Lesotho	LSO	2020	26	2020-06-22	All	All	0	20	0	15	2	15	2
AFR	Lesotho	LSO	2020	33	2020-08-10	All	All	0	161	2	165	6	165	6
AFR	Lesotho	LSO	2020	36	2020-08-31	All	All	0	82	0	63		63
AFR	Lesotho	LSO	2020	39	2020-09-21	All	All	0	168	2	134	2	134	2
AFR	Lesotho	LSO	2020	46	2020-11-09	All	All	0	4	0	87		87
AFR	Lesotho	LSO	2020	49	2020-11-30	All	All	0	28	0	36		36
AFR	Lesotho	LSO	2020	52	2020-12-21	All	All	0	292	6	292	2	292	2
AFR	Kenya	KEN	2020	1	2019-12-30	All	All	0	0	0
AFR	Kenya	KEN	2020	8	2020-02-17	All	All	0	0	0
AFR	Kenya	KEN	2020	11	2020-03-09	All	All	0	5	0	3		3
AFR	Kenya	KEN	2020	14	2020-03-30	All	All	0	97	3	100	3	100	3
AFR	Kenya	KEN	2020	17	2020-04-20	All	All	0	81	2	85	6	85	6
AFR	Kenya	KEN	2020	21	2020-05-18	All	All	0	362	0	327	1	327	1
AFR	Kenya	KEN	2020	24	2020-06-08	All	All	0	857	17	827	19	827	19
AFR	Kenya	KEN	2020	27	2020-06-29	All	All	0	1766	18	1816	17	1816	17
AFR	Kenya	KEN	2020	30	2020-07-20	All	All	0	3893	53	4182	46	4182	46
AFR	Kenya	KEN	2020	37	2020-09-07	All	All	0	943	25	1054	25	1054	25
AFR	Kenya	KEN	2020	40	2020-09-28	All	All	0	1052	36	1312	40	1312	40
AFR	Kenya	KEN	2020	43	2020-10-19	All	All	0	4594	71	4840	70	4840	70
AFR	Kenya	KEN	2020	46	2020-11-09	All	All	0	7504	146	7757	158	7757	158
AFR	Kenya	KEN	2020	53	2020-12-28	All	All	0	835	30	879	27	879	27
AFR	Malawi	MWI	2020	3	2020-01-13	All	All	0	0	0
AFR	Malawi	MWI	2020	10	2020-03-02	All	All	0	0	0
AFR	Malawi	MWI	2020	13	2020-03-23	All	All	0	0	0
AFR	Malawi	MWI	2020	16	2020-04-13	All	All	0	5	0	4	1	4	1
AFR	Malawi	MWI	2020	19	2020-05-04	All	All	0	18	0	17	1	17	1
AFR	Malawi	MWI	2020	23	2020-06-01	All	All	0	130	0	154	13	154	13
AFR	Malawi	MWI	2020	26	2020-06-22	All	All	0	308	2	403	2	403	2
AFR	Malawi	MWI	2020	29	2020-07-13	All	All	0	646	26	628	24	628	24
AFR	Malawi	MWI	2020	32	2020-08-03	All	All	0	438	23	427	18	427	18
AFR	Malawi	MWI	2020	39	2020-09-21	All	All	0	48	0	37		37
AFR	Malawi	MWI	2020	42	2020-10-12	All	All	0	31	1	36	1	36	1
AFR	Malawi	MWI	2020	45	2020-11-02	All	All	0	18	0	19	8	19	8
AFR	Malawi	MWI	2020	48	2020-11-23	All	All	0	22	0	22	5	22	5
AFR	Mozambique	MOZ	2020	2	2020-01-06	All	All	0	0	0
AFR	Mozambique	MOZ	2020	5	2020-01-27	All	All	0	0	0
AFR	Mozambique	MOZ	2020	12	2020-03-16	All	All	0	0	0	1		1
AFR	Mozambique	MOZ	2020	15	2020-04-06	All	All	0	10	0	11		11
AFR	Mozambique	MOZ	2020	18	2020-04-27	All	All	0	9	0	5	1	5	1
AFR	Mozambique	MOZ	2020	21	2020-05-18	All	All	0	39	0	57	3	57	3
AFR	Mozambique	MOZ	2020	28	2020-07-06	All	All	0	166	2	170	1	170	1
AFR	Mozambique	MOZ	2020	31	2020-07-27	All	All	0	291	1	277	2	277	2
AFR	Mozambique	MOZ	2020	34	2020-08-17	All	All	0	513	1	540	2	540	2
AFR	Mozambique	MOZ	2020	37	2020-09-07	All	All	0	699	9	825	8	825	8
AFR	Mozambique	MOZ	2020	44	2020-10-26	All	All	0	974	7	1002	7	1002	7
AFR	Mozambique	MOZ	2020	47	2020-11-16	All	All	0	641	13	589	11	589	11
AFR	Mozambique	MOZ	2020	50	2020-12-07	All	All	0	679	7	710	9	710	9
AFR	Nigeria	NGA	2020	6	2020-02-03	All	All	0	0	0
AFR	Nigeria	NGA	2020	9	2020-02-24	All	All	0	5	0	1		1
AFR	Nigeria	NGA	2020	12	2020-03-16	All	All	0	16	0	30	1	30	1
AFR	Nigeria	NGA	2020	15	2020-04-06	All	All	0	110	6	91	5	91	5
AFR	Nigeria	NGA	2020	22	2020-05-25	All	All	0	2329	52	2323	61	2323	61
AFR	Nigeria	NGA	2020	25	2020-06-15	All	All	0	4627	107	4159	98	4159	98
AFR	Nigeria	NGA	2020	28	2020-07-06	All	All	0	3820	90	3847	95	3847	95
AFR	Nigeria	NGA	2020	31	2020-07-27	All	All	0	3560	27	3309	30	3309	30
AFR	Nigeria	NGA	2020	38	2020-09-14	All	All	0	968	17	986	16	986	16
AFR	Nigeria	NGA	2020	41	2020-10-05	All	All	0	816	2	921	2	921	2
AFR	Nigeria	NGA	2020	44	2020-10-26	All	All	0	923	15	972	16	972	16
AFR	Nigeria	NGA	2020	51	2020-12-14	All	All	0	5176	24	5259	24	5259	24
AFR	Namibia	NAM	2020	3	2020-01-13	All	All	0	0	0
AFR	Namibia	NAM	2020	10	2020-03-02	All	All	0	0	0
AFR	Namibia	NAM	2020	13	2020-03-23	All	All	0	4	0	8		8
AFR	Namibia	NAM	2020	16	2020-04-13	All	All	0	0	0
AFR	Namibia	NAM	2020	19	2020-05-04	All	All	0	0	0
AFR	Namibia	NAM	2020	26	2020-06-22	All	All	0	90	0	147	5	147	5
AFR	Namibia	NAM	2020	29	2020-07-13	All	All	0	490	1	505	6	505	6
AFR	Namibia	NAM	2020	32	2020-08-03	All	All	0	628	5	695	7	695	7
AFR	Namibia	NAM	2020	35	2020-08-24	All	All	0	1578	23	1520	22	1520	22
AFR	Namibia	NAM	2020	42	2020-10-12	All	All	0	372	3	337	4	337	4
AFR	Namibia	NAM	2020	45	2020-11-02	All	All	0	235	1	228	2	228	2
AFR	Namibia	NAM	2020	48	2020-11-23	All	All	0	474	7	483	5	483	5
AFR	Rwanda	RWA	2020	3	2020-01-13	All	All	0	0	0
AFR	Rwanda	RWA	2020	6	2020-02-03	All	All	0	0	0
AFR	Rwanda	RWA	2020	13	2020-03-23	All	All	0	43	0	51	1	51	1
AFR	Rwanda	RWA	2020	16	2020-04-13	All	All	0	24	0	21		21
AFR	Rwanda	RWA	2020	19	2020-05-04	All	All	0	25	0	26		26
AFR	Rwanda	RWA	2020	26	2020-06-22	All	All	0	176	0	172	1	172	1
AFR	Rwanda	RWA	2020	29	2020-07-13	All	All	0	240	2	245	1	245	1
AFR	Rwanda	RWA	2020	32	2020-08-03	All	All	0	92	1	78	2	78	2
AFR	Rwanda	RWA	2020	35	2020-08-24	All	All	0	954	5	931	4	931	4
AFR	Rwanda	RWA	2020	42	2020-10-12	All	All	0	79	4	78	3	78	3
AFR	Rwanda	RWA	2020	45	2020-11-02	All	All	0	76	1	76	1	76	1
AFR	Rwanda	RWA	2020	48	2020-11-23	All	All	0	252	1	254	1	254	1
AFR	Rwanda	RWA	2020	51	2020-12-14	All	All	0	704	3	634	8	634	8
AFR	Eswatini	SWZ	2020	2	2020-01-06	All	All	0	0	0
AFR	Eswatini	SWZ	2020	5	2020-01-27	All	All	0	0	0
AFR	Eswatini	SWZ	2020	12	2020-03-16	All	All	0	0	0	3		3
AFR	Eswatini	SWZ	2020	15	2020-04-06	All	All	0	3	0	5		5
AFR	Eswatini	SWZ	2020	18	2020-04-27	All	All	0	52	0	53		53
AFR	Eswatini	SWZ	2020	21	2020-05-18	All	All	0	36	0	45		45
AFR	Eswatini	SWZ	2020	28	2020-07-06	All	All	0	357	5	363	7	363	7
AFR	Eswatini	SWZ	2020	31	2020-07-27	All	All	0	564	14	560	11	560	11
AFR	Eswatini	SWZ	2020	34	2020-08-17	All	All	0	444	14	386	13	386	13
AFR	Eswatini	SWZ	2020	37	2020-09-07	All	All	0	231	4	222	4	222	4
AFR	Eswatini	SWZ	2020	44	2020-10-26	All	All	0	70	1	71	1	71	1
AFR	Eswatini	SWZ	2020	47	2020-11-16	All	All	0	112	0	124	1	124	1
AFR	Eswatini	SWZ	2020	50	2020-12-07	All	All	0	219	5	267	5	267	5
AFR	United Republic of Tanzania	TZA	2020	7	2020-02-10	All	All	0	0	0
AFR	United Republic of Tanzania	TZA	2020	10	2020-03-02	All	All	0	0	0
AFR	United Republic of Tanzania	TZA	2020	13	2020-03-23	All	All	0	4	0	2		2
AFR	United Republic of Tanzania	TZA	2020	20	2020-05-11	All	All	0	0	0
AFR	United Republic of Tanzania	TZA	2020	23	2020-06-01	All	All	0	0	0
AFR	United Republic of Tanzania	TZA	2020	26	2020-06-22	All	All	0	0	0
AFR	United Republic of Tanzania	TZA	2020	29	2020-07-13	All	All	0	0	0
AFR	United Republic of Tanzania	TZA	2020	36	2020-08-31	All	All	0	0	0
AFR	United Republic of Tanzania	TZA	2020	39	2020-09-21	All	All	0	0	0
AFR	United Republic of Tanzania	TZA	2020	42	2020-10-12	All	All	0	0	0
AFR	United Republic of Tanzania	TZA	2020	45	2020-11-02	All	All	0	0	0
AFR	United Republic of Tanzania	TZA	2020	52	2020-12-21	All	All	0	0	0
AFR	Uganda	UGA	2020	2	2020-01-06	All	All	0	0	0
AFR	Uganda	UGA	2020	5	2020-01-27	All	All	0	0	0
AFR	Uganda	UGA	2020	12	2020-03-16	All	All	0	1	0	1		1
AFR	Uganda	UGA	2020	15	2020-04-06	All	All	0	5	0	2		2
AFR	Uganda	UGA	2020	18	2020-04-27	All	All	0	10	0	4		4
AFR	Uganda	UGA	2020	25	2020-06-15	All	All	0	0	0	69		69
AFR	Uganda	UGA	2020	28	2020-07-06	All	All	0	86	0	76	2	76	2
AFR	Uganda	UGA	2020	31	2020-07-27	All	All	0	73	3	67	3	67	3
AFR	Uganda	UGA	2020	34	2020-08-17	All	All	0	732	8	802	7	802	7
AFR	Uganda	UGA	2020	41	2020-10-05	All	All	0	1047	7	899	4	899	4
AFR	Uganda	UGA	2020	44	2020-10-26	All	All	0	1198	12	1414	13	1414	13
AFR	Uganda	UGA	2020	47	2020-11-16	All	All	0	1878	24	1908	31	1908	31
AFR	Uganda	UGA	2020	50	2020-12-07	All	All	0	4883	14	4566	17	4566	17
AFR	South Africa	ZAF	2020	3	2020-01-13	All	All	0	0	0
AFR	South Africa	ZAF	2020	10	2020-03-02	All	All	0	7	0	3		3
AFR	South Africa	ZAF	2020	13	2020-03-23	All	All	0	947	1	1006	2	1006	2
AFR	South Africa	ZAF	2020	16	2020-04-13	All	All	0	1006	27	985	25	985	25
AFR	South Africa	ZAF	2020	19	2020-05-04	All	All	0	3084	63	3232	63	3232	63
AFR	South Africa	ZAF	2020	26	2020-06-22	All	All	0	39119	536	40832	1109	40832	1109
AFR	South Africa	ZAF	2020	29	2020-07-13	All	All	0	86695	977	88086	954	88086	954
AFR	South Africa	ZAF	2020	32	2020-08-03	All	All	0	49898	2057	48374	2042	48374	2042
AFR	South Africa	ZAF	2020	35	2020-08-24	All	All	0	15506	994	15283	969	15283	969
AFR	South Africa	ZAF	2020	42	2020-10-12	All	All	0	11235	735	11322	73	11322	73
AFR	South Africa	ZAF	2020	45	2020-11-02	All	All	0	10454	513	10455	65	10455	65
AFR	South Africa	ZAF	2020	48	2020-11-23	All	All	0	19730	594	20023	574	20023	574
AFR	Zambia	ZMB	2020	7	2020-02-10	All	All	0	0	0
AFR	Zambia	ZMB	2020	10	2020-03-02	All	All	0	0	0
AFR	Zambia	ZMB	2020	13	2020-03-23	All	All	0	10	0	26		26
AFR	Zambia	ZMB	2020	20	2020-05-11	All	All	0	427	3	486		486
AFR	Zambia	ZMB	2020	23	2020-06-01	All	All	0	97	0	75	1	75	1
AFR	Zambia	ZMB	2020	26	2020-06-22	All	All	0	101	10	105	8	105	8
AFR	Zambia	ZMB	2020	29	2020-07-13	All	All	0	1085	78	943	43	943	43
AFR	Zambia	ZMB	2020	36	2020-08-31	All	All	0	807	8	751	8	751	8
AFR	Zambia	ZMB	2020	39	2020-09-21	All	All	0	588	3	510	2	510	2
AFR	Zambia	ZMB	2020	42	2020-10-12	All	All	0	374	10	395	9	395	9
AFR	Zambia	ZMB	2020	45	2020-11-02	All	All	0	476	0	474	6	474	6
AFR	Zambia	ZMB	2020	52	2020-12-21	All	All	0	1051	9	1118	10	1118	10
AFR	Zimbabwe	ZWE	2020	1	2019-12-30	All	All	0	0	0
AFR	Zimbabwe	ZWE	2020	4	2020-01-20	All	All	0	0	0
AFR	Zimbabwe	ZWE	2020	7	2020-02-10	All	All	0	0	0
AFR	Zimbabwe	ZWE	2020	14	2020-03-30	All	All	0	4	0	2	1	2	1
AFR	Zimbabwe	ZWE	2020	17	2020-04-20	All	All	0	6	1	6	1	6	1
AFR	Zimbabwe	ZWE	2020	20	2020-05-11	All	All	0	9	0	9		9
AFR	Zimbabwe	ZWE	2020	23	2020-06-01	All	All	0	105	0	105	2	105	2
AFR	Zimbabwe	ZWE	2020	30	2020-07-20	All	All	0	956	9	901	9	901	9
AFR	Zimbabwe	ZWE	2020	33	2020-08-10	All	All	0	601	28	612	27	612	27
AFR	Zimbabwe	ZWE	2020	36	2020-08-31	All	All	0	431	10	704	11	704	11
AFR	Zimbabwe	ZWE	2020	39	2020-09-21	All	All	0	131	2	129	2	129	2
AFR	Zimbabwe	ZWE	2020	46	2020-11-09	All	All	0	315	7	298	4	298	4
AFR	Zimbabwe	ZWE	2020	49	2020-11-30	All	All	0	795	16	768	15	768	15
AFR	Zimbabwe	ZWE	2020	52	2020-12-21	All	All	0	812	23	752	29	752	29
AFR	United Republic of Tanzania	TZA	2020	1	2019-12-30	All	All	0	0	0
AFR	United Republic of Tanzania	TZA	2020	4	2020-01-20	All	All	0	0	0
AFR	United Republic of Tanzania	TZA	2020	11	2020-03-09	All	All	0	0	0
AFR	United Republic of Tanzania	TZA	2020	14	2020-03-30	All	All	0	6	1	8	1	8	1
AFR	United Republic of Tanzania	TZA	2020	17	2020-04-20	All	All	0	152	5	129	3	129	3
AFR	United Republic of Tanzania	TZA	2020	24	2020-06-08	All	All	0	0	0
AFR	United Republic of Tanzania	TZA	2020	27	2020-06-29	All	All	0	0	0
AFR	United Republic of Tanzania	TZA	2020	30	2020-07-20	All	All	0	0	0
AFR	United Republic of Tanzania	TZA	2020	33	2020-08-10	All	All	0	0	0
AFR	United Republic of Tanzania	TZA	2020	40	2020-09-28	All	All	0	0	0
AFR	United Republic of Tanzania	TZA	2020	43	2020-10-19	All	All	0	0	0
AFR	United Republic of Tanzania	TZA	2020	46	2020-11-09	All	All	0	0	0
AFR	United Republic of Tanzania	TZA	2020	49	2020-11-30	All	All	0	0	0
AFR	Uganda	UGA	2020	3	2020-01-13	All	All	0	0	0
AFR	Uganda	UGA	2020	6	2020-02-03	All	All	0	0	0
AFR	Uganda	UGA	2020	9	2020-02-24	All	All	0	0	0
AFR	Uganda	UGA	2020	13	2020-03-23	All	All	0	29	0	32		32
AFR	Uganda	UGA	2020	16	2020-04-13	All	All	0	2	0	1		1
AFR	Uganda	UGA	2020	19	2020-05-04	All	All	0	31	0	9		9
AFR	Uganda	UGA	2020	22	2020-05-25	All	All	0	134	0	241		241
AMR	Dominican Republic	DOM	2020	2	2020-01-06	All	All	0	0	0
AMR	Dominican Republic	DOM	2020	5	2020-01-27	All	All	0	0	0
AMR	Dominican Republic	DOM	2020	12	2020-03-16	All	All	0	63	2	481	71	481	71
AMR	Dominican Republic	DOM	2020	15	2020-04-06	All	All	0	1132	58	2003	88	2003	88
AMR	Dominican Republic	DOM	2020	18	2020-04-27	All	All	0	1652	53	2968	84	2968	84
AMR	Dominican Republic	DOM	2020	21	2020-05-18	All	All	0	2312	30	2953	55	2953	55
AMR	Dominican Republic	DOM	2020	28	2020-07-06	All	All	0	6930	94	8314	163	8314	163
AMR	Dominican Republic	DOM	2020	31	2020-07-27	All	All	0	10519	115	9671	117	9671	117
AMR	Dominican Republic	DOM	2020	34	2020-08-17	All	All	0	5016	116	4249	56	4249	56
AMR	Dominican Republic	DOM	2020	37	2020-09-07	All	All	0	3456	101	4165	38	4165	38
AMR	Dominican Republic	DOM	2020	44	2020-10-26	All	All	0	3000	25	3451	28	3451	28
AMR	Dominican Republic	DOM	2020	47	2020-11-16	All	All	0	4545	26	5628	25	5628	25
AMR	Dominican Republic	DOM	2020	50	2020-12-07	All	All	0	5930	15	5853	28	5853	28
AMR	Dominican Republic	DOM	2020	53	2020-12-28	All	All	0	7025	12	6977	108	6977	108
AFR	Uganda	UGA	2020	29	2020-07-13	All	All	0	49	0	40	2	40	2
AFR	Uganda	UGA	2020	32	2020-08-03	All	All	0	93	2	102	4	102	4
AFR	Uganda	UGA	2020	35	2020-08-24	All	All	0	590	8	610	10	610	10
AFR	Uganda	UGA	2020	38	2020-09-14	All	All	0	1314	11	1490	7	1490	7
AFR	Uganda	UGA	2020	45	2020-11-02	All	All	0	1571	20	1603	19	1603	19
AFR	Uganda	UGA	2020	48	2020-11-23	All	All	0	2277	33	2294	24	2294	24
AFR	Uganda	UGA	2020	51	2020-12-14	All	All	0	3631	10	3618	14	3618	14
AFR	Lesotho	LSO	2020	5	2020-01-27	All	All	0	0	0
AFR	Lesotho	LSO	2020	8	2020-02-17	All	All	0	0	0
AFR	Lesotho	LSO	2020	11	2020-03-09	All	All	0	0	0
AFR	Lesotho	LSO	2020	14	2020-03-30	All	All	0	0	0
AFR	Lesotho	LSO	2020	21	2020-05-18	All	All	0	1	0	1		1
AFR	Lesotho	LSO	2020	24	2020-06-08	All	All	0	0	0
AFR	Lesotho	LSO	2020	27	2020-06-29	All	All	0	55	0	64	4	64	4
AFR	Lesotho	LSO	2020	30	2020-07-20	All	All	0	87	5	146	6	146	6
AFR	Lesotho	LSO	2020	34	2020-08-17	All	All	0	112	5	103	3	103	3
AFR	Lesotho	LSO	2020	37	2020-09-07	All	All	0	97	2	155	2	155	2
AFR	Lesotho	LSO	2020	40	2020-09-28	All	All	0	81	3	125	4	125	4
AFR	Lesotho	LSO	2020	43	2020-10-19	All	All	0	101	1	107	1	107	1
AFR	Lesotho	LSO	2020	50	2020-12-07	All	All	0	13	0	5	1	5	1
AFR	Lesotho	LSO	2020	53	2020-12-28	All	All	0	0	0
AFR	Mozambique	MOZ	2020	1	2019-12-30	All	All	0	0	0
AFR	Mozambique	MOZ	2020	8	2020-02-17	All	All	0	0	0
AFR	Mozambique	MOZ	2020	11	2020-03-09	All	All	0	0	0
AFR	Mozambique	MOZ	2020	14	2020-03-30	All	All	0	2	0	2		2
AFR	Mozambique	MOZ	2020	17	2020-04-20	All	All	0	39	0	41	1	41	1
AFR	Mozambique	MOZ	2020	24	2020-06-08	All	All	0	144	0	157	1	157	1
AFR	Mozambique	MOZ	2020	27	2020-06-29	All	All	0	130	2	128	3	128	3
AFR	Mozambique	MOZ	2020	30	2020-07-20	All	All	0	181	1	178	1	178	1
AFR	Mozambique	MOZ	2020	33	2020-08-10	All	All	0	550	3	586	1	586	1
AFR	Mozambique	MOZ	2020	40	2020-09-28	All	All	0	1292	10	1213	8	1213	8
AMR	Dominican Republic	DOM	2020	3	2020-01-13	All	All	0	0	0
AMR	Dominican Republic	DOM	2020	6	2020-02-03	All	All	0	0	0
AMR	Dominican Republic	DOM	2020	9	2020-02-24	All	All	0	0	0
AMR	Dominican Republic	DOM	2020	16	2020-04-13	All	All	0	1715	91	1834	69	1834	69
AMR	Dominican Republic	DOM	2020	19	2020-05-04	All	All	0	2304	59	2518	51	2518	51
AMR	Dominican Republic	DOM	2020	22	2020-05-25	All	All	0	2486	40	3030	60	3030	60
AMR	Dominican Republic	DOM	2020	25	2020-06-15	All	All	0	3206	78	6329	78	6329	78
AMR	Dominican Republic	DOM	2020	32	2020-08-03	All	All	0	7363	119	6220	71	6220	71
AMR	Dominican Republic	DOM	2020	35	2020-08-24	All	All	0	3165	119	3645	56	3645	56
AMR	Dominican Republic	DOM	2020	38	2020-09-14	All	All	0	5468	103	4595	39	4595	39
AMR	Dominican Republic	DOM	2020	41	2020-10-05	All	All	0	4088	39	3955	19	3955	19
AMR	Dominican Republic	DOM	2020	48	2020-11-23	All	All	0	4883	20	5787	28	5787	28
AMR	Dominican Republic	DOM	2020	51	2020-12-14	All	All	0	5479	22	6060	39	6060	39
AFR	Mozambique	MOZ	2020	43	2020-10-19	All	All	0	1188	11	1120	11	1120	11
AFR	Mozambique	MOZ	2020	46	2020-11-09	All	All	0	763	11	680	14	680	14
AFR	Mozambique	MOZ	2020	53	2020-12-28	All	All	0	806	9	1044	8	1044	8
AFR	Malawi	MWI	2020	1	2019-12-30	All	All	0	0	0
AFR	Malawi	MWI	2020	4	2020-01-20	All	All	0	0	0
AFR	Malawi	MWI	2020	7	2020-02-10	All	All	0	0	0
AFR	Malawi	MWI	2020	14	2020-03-30	All	All	0	3	0	4	1	4	1
AFR	Malawi	MWI	2020	17	2020-04-20	All	All	0	16	1	17	1	17	1
AFR	Malawi	MWI	2020	20	2020-05-11	All	All	0	9	0	14		14
AFR	Malawi	MWI	2020	27	2020-06-29	All	All	0	575	4	590	11	590	11
AFR	Malawi	MWI	2020	30	2020-07-20	All	All	0	650	35	672	37	672	37
AFR	Malawi	MWI	2020	33	2020-08-10	All	All	0	402	14	414	16	414	16
AFR	Malawi	MWI	2020	36	2020-08-31	All	All	0	83	1	78	1	78	1
AFR	Malawi	MWI	2020	43	2020-10-19	All	All	0	35	2	33	2	33	2
AFR	Malawi	MWI	2020	46	2020-11-09	All	All	0	16	1	14	1	14	1
AFR	Malawi	MWI	2020	49	2020-11-30	All	All	0	24	0	26	13	26	13
AFR	Malawi	MWI	2020	52	2020-12-21	All	All	0	190	1	198	1	198	1
AFR	Namibia	NAM	2020	6	2020-02-03	All	All	0	0	0
AFR	Namibia	NAM	2020	9	2020-02-24	All	All	0	0	0
AFR	Namibia	NAM	2020	12	2020-03-16	All	All	0	1	0	1		1
AFR	Namibia	NAM	2020	15	2020-04-06	All	All	0	2	0
AFR	Namibia	NAM	2020	22	2020-05-25	All	All	0	3	0	3		3
AFR	Namibia	NAM	2020	25	2020-06-15	All	All	0	14	0	23	4	23	4
AFR	Namibia	NAM	2020	28	2020-07-06	All	All	0	338	1	376	1	376	1
AFR	Namibia	NAM	2020	31	2020-07-27	All	All	0	537	4	564	4	564	4
AFR	Namibia	NAM	2020	38	2020-09-14	All	All	0	688	13	708	16	708	16
AFR	Namibia	NAM	2020	41	2020-10-05	All	All	0	319	5	335	3	335	3
AFR	Namibia	NAM	2020	44	2020-10-26	All	All	0	356	0	337	2	337	2
AFR	Namibia	NAM	2020	51	2020-12-14	All	All	0	2340	11	2573	12	2573	12
AMR	Dominican Republic	DOM	2020	7	2020-02-10	All	All	0	0	0
AMR	Dominican Republic	DOM	2020	10	2020-03-02	All	All	0	5	0	106	11	106	11
AMR	Dominican Republic	DOM	2020	13	2020-03-23	All	All	0	509	18	1530	113	1530	113
AMR	Dominican Republic	DOM	2020	20	2020-05-11	All	All	0	2228	43	3391	41	3391	41
AMR	Dominican Republic	DOM	2020	23	2020-06-01	All	All	0	2287	38	5077	71	5077	71
AMR	Dominican Republic	DOM	2020	26	2020-06-22	All	All	0	4841	63	7888	102	7888	102
AMR	Dominican Republic	DOM	2020	29	2020-07-13	All	All	0	8405	91	9784	140	9784	140
AMR	Dominican Republic	DOM	2020	36	2020-08-31	All	All	0	5050	167	4082	56	4082	56
AMR	Dominican Republic	DOM	2020	39	2020-09-21	All	All	0	3257	49	3440	18	3440	18
AMR	Dominican Republic	DOM	2020	42	2020-10-12	All	All	0	2911	28	4023	22	4023	22
AMR	Dominican Republic	DOM	2020	45	2020-11-02	All	All	0	2627	18	4324	28	4324	28
AMR	Dominican Republic	DOM	2020	52	2020-12-21	All	All	0	6876	22	5818	54	5818	54
EUR	Ukraine	UKR	2020	3	2020-01-13	All	All	0	0	0
EUR	Ukraine	UKR	2020	10	2020-03-02	All	All	0	1	0	5	2	5	2
EUR	Ukraine	UKR	2020	13	2020-03-23	All	All	0	371	6	390	8	390	8
EUR	Ukraine	UKR	2020	16	2020-04-13	All	All	0	2672	58	2473	20	2473	20
EUR	Ukraine	UKR	2020	19	2020-05-04	All	All	0	3319	103	2985	40	2985	40
EUR	Ukraine	UKR	2020	23	2020-06-01	All	All	0	3327	80	3135	27	3135	27
EUR	Ukraine	UKR	2020	26	2020-06-22	All	All	0	6422	127	6184	68	6184	68
EUR	Ukraine	UKR	2020	29	2020-07-13	All	All	0	5321	102	5084	52	5084	52
EUR	Ukraine	UKR	2020	32	2020-08-03	All	All	0	8781	172	8131	127	8131	127
EUR	Ukraine	UKR	2020	39	2020-09-21	All	All	0	22956	402	21299	278	21299	278
EUR	Ukraine	UKR	2020	42	2020-10-12	All	All	0	37838	635	35486	405	35486	405
EUR	Ukraine	UKR	2020	45	2020-11-02	All	All	0	64891	1144	59561	1192	59561	1192
EUR	Ukraine	UKR	2020	48	2020-11-23	All	All	0	97935	1262	95555	1252	95555	1252
EUR	Ukraine	UKR	2020	6	2020-02-03	All	All	0	0	0
EUR	Ukraine	UKR	2020	9	2020-02-24	All	All	0	0	0
EUR	Ukraine	UKR	2020	12	2020-03-16	All	All	0	44	2	107	3	107	3
EUR	Ukraine	UKR	2020	15	2020-04-06	All	All	0	1526	51	1685	29	1685	29
EUR	Ukraine	UKR	2020	22	2020-05-25	All	All	0	2686	91	2436	33	2436	33
EUR	Ukraine	UKR	2020	25	2020-06-15	All	All	0	5406	113	4884	40	4884	40
EUR	Ukraine	UKR	2020	28	2020-07-06	All	All	0	5021	134	4945	56	4945	56
EUR	Ukraine	UKR	2020	35	2020-08-24	All	All	0	14116	256	13822	218	13822	218
EUR	Ukraine	UKR	2020	38	2020-09-14	All	All	0	21343	379	21092	326	21092	326
EUR	Ukraine	UKR	2020	41	2020-10-05	All	All	0	34572	575	33814	442	33814	442
EUR	Ukraine	UKR	2020	44	2020-10-26	All	All	0	51942	915	48518	923	48518	923
EUR	Ukraine	UKR	2020	51	2020-12-14	All	All	0	70233	1431	68736	1620	68736	1620
EUR	Ukraine	UKR	2020	2	2020-01-06	All	All	0	0	0
EUR	Ukraine	UKR	2020	5	2020-01-27	All	All	0	0	0
EUR	Ukraine	UKR	2020	8	2020-02-17	All	All	0	0	0
EUR	Ukraine	UKR	2020	11	2020-03-09	All	All	0	2	1	18	2	18	2
EUR	Ukraine	UKR	2020	18	2020-04-27	All	All	0	3296	79	2946	25	2946	25
EUR	Ukraine	UKR	2020	21	2020-05-18	All	All	0	2695	103	2338	23	2338	23
EUR	Ukraine	UKR	2020	24	2020-06-08	All	All	0	4155	101	3937	33	3937	33
EUR	Ukraine	UKR	2020	31	2020-07-27	All	All	0	7319	120	7012	79	7012	79
EUR	Ukraine	UKR	2020	34	2020-08-17	All	All	0	13602	201	13252	102	13252	102
EUR	Ukraine	UKR	2020	37	2020-09-07	All	All	0	18441	332	18911	137	18911	137
EUR	Ukraine	UKR	2020	40	2020-09-28	All	All	0	27828	438	27198	278	27198	278
EUR	Ukraine	UKR	2020	47	2020-11-16	All	All	0	88887	1348	88651	1379	88651	1379
EUR	Ukraine	UKR	2020	50	2020-12-07	All	All	0	80909	1566	76767	1514	76767	1514
EUR	Ukraine	UKR	2020	53	2020-12-28	All	All	0	48104	1080	49251	1254	49251	1254
SEAR	Thailand	THA	2020	7	2020-02-10	All	All	0	9	0	2		2
SEAR	Thailand	THA	2020	10	2020-03-02	All	All	0	8	0	10		10
SEAR	Thailand	THA	2020	13	2020-03-23	All	All	0	789	6	1	1	1	1
SEAR	Thailand	THA	2020	20	2020-05-11	All	All	0	19	0
SEAR	Thailand	THA	2020	23	2020-06-01	All	All	0	31	1
SEAR	Thailand	THA	2020	26	2020-06-22	All	All	0	14	0
SEAR	Thailand	THA	2020	29	2020-07-13	All	All	0	32	0
SEAR	Thailand	THA	2020	36	2020-08-31	All	All	0	33	0
SEAR	Thailand	THA	2020	39	2020-09-21	All	All	0	17	0
SEAR	Thailand	THA	2020	42	2020-10-12	All	All	0	50	0
SEAR	Thailand	THA	2020	45	2020-11-02	All	All	0	53	1
SEAR	Thailand	THA	2020	52	2020-12-21	All	All	0	1234	0
SEAR	Thailand	THA	2020	1	2019-12-30	All	All	0	0	0
SEAR	Thailand	THA	2020	4	2020-01-20	All	All	0	-1	0	6		6
SEAR	Thailand	THA	2020	11	2020-03-09	All	All	0	60	0	2		2
SEAR	Thailand	THA	2020	14	2020-03-30	All	All	0	781	16
SEAR	Thailand	THA	2020	17	2020-04-20	All	All	0	157	4
SEAR	Thailand	THA	2020	24	2020-06-08	All	All	0	23	0
SEAR	Thailand	THA	2020	27	2020-06-29	All	All	0	28	0
SEAR	Thailand	THA	2020	30	2020-07-20	All	All	0	42	0
SEAR	Thailand	THA	2020	33	2020-08-10	All	All	0	26	0
SEAR	Thailand	THA	2020	40	2020-09-28	All	All	0	62	0
SEAR	Thailand	THA	2020	43	2020-10-19	All	All	0	50	0
SEAR	Thailand	THA	2020	46	2020-11-09	All	All	0	37	0
SEAR	Thailand	THA	2020	49	2020-11-30	All	All	0	109	0
SEAR	Thailand	THA	2020	2	2020-01-06	All	All	0	0	0	1		1
SEAR	Thailand	THA	2020	5	2020-01-27	All	All	0	18	0	11		11
SEAR	Thailand	THA	2020	8	2020-02-17	All	All	0	1	0	1		1
SEAR	Thailand	THA	2020	15	2020-04-06	All	All	0	382	15
SEAR	Thailand	THA	2020	18	2020-04-27	All	All	0	47	3
SEAR	Thailand	THA	2020	21	2020-05-18	All	All	0	12	0
SEAR	Thailand	THA	2020	28	2020-07-06	All	All	0	27	0
SEAR	Thailand	THA	2020	31	2020-07-27	All	All	0	26	0
SEAR	Thailand	THA	2020	34	2020-08-17	All	All	0	18	0
SEAR	Thailand	THA	2020	37	2020-09-07	All	All	0	29	0
SEAR	Thailand	THA	2020	44	2020-10-26	All	All	0	48	0
SEAR	Thailand	THA	2020	47	2020-11-16	All	All	0	39	-60
SEAR	Thailand	THA	2020	50	2020-12-07	All	All	0	123	0
SEAR	Thailand	THA	2020	53	2020-12-28	All	All	0	1553	4
WPR	Viet Nam	VNM	2020	3	2020-01-13	All	All	0	0	0
WPR	Viet Nam	VNM	2020	10	2020-03-02	All	All	0	4	0	24		24
WPR	Viet Nam	VNM	2020	13	2020-03-23	All	All	0	80	0	60		60
WPR	Viet Nam	VNM	2020	16	2020-04-13	All	All	0	10	0	7		7
WPR	Viet Nam	VNM	2020	19	2020-05-04	All	All	0	18	0
WPR	Viet Nam	VNM	2020	26	2020-06-22	All	All	0	6	0
WPR	Viet Nam	VNM	2020	29	2020-07-13	All	All	0	12	0
WPR	Viet Nam	VNM	2020	32	2020-08-03	All	All	0	222	7
WPR	Viet Nam	VNM	2020	35	2020-08-24	All	All	0	26	6
WPR	Viet Nam	VNM	2020	42	2020-10-12	All	All	0	19	0
WPR	Viet Nam	VNM	2020	45	2020-11-02	All	All	0	33	0
WPR	Viet Nam	VNM	2020	48	2020-11-23	All	All	0	35	0
WPR	Viet Nam	VNM	2020	51	2020-12-14	All	All	0	16	0
WPR	Viet Nam	VNM	2020	2	2020-01-06	All	All	0	0	0
WPR	Viet Nam	VNM	2020	6	2020-02-03	All	All	0	7	0	6		6
WPR	Viet Nam	VNM	2020	9	2020-02-24	All	All	0	0	0	2		2
WPR	Viet Nam	VNM	2020	12	2020-03-16	All	All	0	41	0	92		92
WPR	Viet Nam	VNM	2020	15	2020-04-06	All	All	0	18	0	10		10
WPR	Viet Nam	VNM	2020	22	2020-05-25	All	All	0	3	0
WPR	Viet Nam	VNM	2020	25	2020-06-15	All	All	0	15	0
WPR	Viet Nam	VNM	2020	28	2020-07-06	All	All	0	15	0
WPR	Viet Nam	VNM	2020	31	2020-07-27	All	All	0	172	3
WPR	Viet Nam	VNM	2020	38	2020-09-14	All	All	0	8	0
WPR	Viet Nam	VNM	2020	41	2020-10-05	All	All	0	11	0
WPR	Viet Nam	VNM	2020	44	2020-10-26	All	All	0	20	0
WPR	Viet Nam	VNM	2020	47	2020-11-16	All	All	0	41	0
WPR	Viet Nam	VNM	2020	1	2019-12-30	All	All	0	0	0
WPR	Viet Nam	VNM	2020	4	2020-01-20	All	All	0	2	0	3		3
WPR	Viet Nam	VNM	2020	7	2020-02-10	All	All	0	3	0	1		1
WPR	Viet Nam	VNM	2020	14	2020-03-30	All	All	0	66	0	17		17
WPR	Viet Nam	VNM	2020	17	2020-04-20	All	All	0	2	0
WPR	Viet Nam	VNM	2020	20	2020-05-11	All	All	0	30	0
WPR	Viet Nam	VNM	2020	23	2020-06-01	All	All	0	1	0
WPR	Viet Nam	VNM	2020	30	2020-07-20	All	All	0	36	0
WPR	Viet Nam	VNM	2020	33	2020-08-10	All	All	0	139	13
WPR	Viet Nam	VNM	2020	36	2020-08-31	All	All	0	9	3
WPR	Viet Nam	VNM	2020	39	2020-09-21	All	All	0	1	0
WPR	Viet Nam	VNM	2020	46	2020-11-09	All	All	0	52	0
WPR	Viet Nam	VNM	2020	49	2020-11-30	All	All	0	24	0
WPR	Viet Nam	VNM	2020	52	2020-12-21	All	All	0	29	0
WPR	Viet Nam	VNM	2020	5	2020-01-27	All	All	0	4	0	4		4
WPR	Viet Nam	VNM	2020	8	2020-02-17	All	All	0	0	0
WPR	Viet Nam	VNM	2020	11	2020-03-09	All	All	0	33	0	42		42
WPR	Viet Nam	VNM	2020	18	2020-04-27	All	All	0	0	0
WPR	Viet Nam	VNM	2020	21	2020-05-18	All	All	0	7	0
WPR	Viet Nam	VNM	2020	24	2020-06-08	All	All	0	5	0
WPR	Viet Nam	VNM	2020	27	2020-06-29	All	All	0	0	0
WPR	Viet Nam	VNM	2020	34	2020-08-17	All	All	0	63	3
WPR	Viet Nam	VNM	2020	37	2020-09-07	All	All	0	11	0
WPR	Viet Nam	VNM	2020	40	2020-09-28	All	All	0	27	0
WPR	Viet Nam	VNM	2020	43	2020-10-19	All	All	0	34	0
WPR	Viet Nam	VNM	2020	50	2020-12-07	All	All	0	30	0
WPR	Viet Nam	VNM	2020	53	2020-12-28	All	All	0	42	0
SEAR	Thailand	THA	2020	3	2020-01-13	All	All	0	6	0	1		1
SEAR	Thailand	THA	2020	6	2020-02-03	All	All	0	6	0	13		13
SEAR	Thailand	THA	2020	9	2020-02-24	All	All	0	7	1	7		7
SEAR	Thailand	THA	2020	12	2020-03-16	All	All	0	485	0
SEAR	Thailand	THA	2020	16	2020-04-13	All	All	0	214	9
SEAR	Thailand	THA	2020	19	2020-05-04	All	All	0	40	2
SEAR	Thailand	THA	2020	22	2020-05-25	All	All	0	41	1
SEAR	Thailand	THA	2020	25	2020-06-15	All	All	0	13	0
SEAR	Thailand	THA	2020	32	2020-08-03	All	All	0	34	0
SEAR	Thailand	THA	2020	35	2020-08-24	All	All	0	16	0
SEAR	Thailand	THA	2020	38	2020-09-14	All	All	0	33	1
SEAR	Thailand	THA	2020	41	2020-10-05	All	All	0	51	0
SEAR	Thailand	THA	2020	48	2020-11-23	All	All	0	64	60
SEAR	Thailand	THA	2020	51	2020-12-14	All	All	0	698	0
									14491

## Sheet: COVID-Case Map
Country	Absolute Number of COVID-19 Cases
Botswana	14805
Cameroon	26848
Democratic Republic of the Congo	17848
Dominican Republic	130733
Eswatini	9711
Ethiopia	125049
Kenya	96678
Lesotho	2577
Malawi	6711
Mozambique	18968
Namibia	24654
Nigeria	71245
Rwanda	8486
South Africa	1088889
Tanzania	509
Thailand	7694
Uganda	35712
Ukraine	755961
Vietnam	1482
Zambia	21230
Zimbabwe	14491
